# Supplementary material for: Metabolic pathway and cell adaptation mechanisms revealed through genomic, proteomic and transcription analysis of a Sphingomonas haloaromaticamans strain degrading ortho-phenylphenol
Source: Sci Rep. 2017 Jul 25;7:6449. doi: 10.1038/s41598-017-06727-6 (PMC5527002; doi:10.1038/s41598-017-06727-6)
Supplement: Supplementary file 2 — Supplementary Table S1 [file 41598_2017_6727_MOESM2_ESM.xls]

## Sheet: Quantity table
Supplementary Table S1
Quantitative data for Sphingomonas haloaromaticamans proteins spot volumes from 2D-gels. Protein extracts have been analyzed by two-dimensional electrophoresis and 2D-gels were subjected to image analysis as described in Experimental procedures. Spot N° and spot label is given on the reference map presented in Supplementary Figure S4; S mean: is the average of normalized volumes of spots in the p…
Spot No	S mean	BA mean	Ratio BA mean/S mean	p values BA vs S	OPP mean	Ratio OPP mean/S mean	p values OPP vs S
1	70.9	496	6.99	0.013	1069.9	15.09	0.03
2	24.5	70.6	2.88	0.21	6957.9	284.07	0.001
3	648.7	553.2	0.85	0.749	1908.7	2.94	0.013
4	137.2	446	3.25	0.004	1723.3	12.56	0.001
5	121.3	20.4	0.17	0.019	3728.3	30.74	0
6	119.4	49.9	0.42	0.026	2759.6	23.11	0
7	45.2	205.5	4.55	0	2319.9	51.35	0.016
8	123.6	366.7	2.97	0.029	1034	8.37	0
9	64.3	1581.6	24.59	0	1309.5	20.36	0.119
10	1370.4	505.7	0.37	0.006	161.4	0.12	0
11	606.1	2129.7	3.51	0.002	728.6	1.2	0.637
12	1109.3	928.9	0.84	0.462	216.3	0.2	0.006
13	251.4	238.4	0.95	0.904	1415.9	5.63	0.027
14	89.6	1002.3	11.18	0.001	1464.8	16.34	0.001
15	251.2	1270.9	5.06	0.04	4493.5	17.89	0.018
16	749.1	2189.1	2.92	0.026	3086.5	4.12	0.1
17	559.7	2425.8	4.33	0.009	1337.7	2.39	0.287
18	1267.2	314.4	0.25	0.077	5206.6	4.11	0.002
19	1555.4	958.7	0.62	0.138	83.3	0.05	0.009
20	572.8	2467.6	4.31	0.006	178.7	0.31	0.142
21	649.4	1290	1.99	0	1346.6	2.07	0.01
22	1541.8	1334.1	0.87	0.553	269.2	0.17	0.014
23	72.4	6758.1	93.28	0	4995.9	68.96	0.008
24	1459.8	1394.8	0.96	0.801	453.2	0.31	0.015
25	518.6	113.2	0.22	0.01	1149.2	2.22	0.002
26	326.2	2118.8	6.49	0.001	2639.4	8.09	0.004
27	193.5	870.4	4.5	0.002	1331.6	6.88	0.011
28	983.2	2050.4	2.09	0.08	2323.2	2.36	0.043
29	1047.1	1827.7	1.75	0.024	3192.6	3.05	0.006
30	1250.2	453.7	0.36	0.04	346.7	0.28	0.03
31	1013.9	2374.2	2.34	0.055	2967.2	2.93	0.009
32	512.9	2044.4	3.99	0.004	1276.5	2.49	0.019
33	522.4	1308.9	2.51	0.026	71.5	0.14	0.013
34	894.7	2351.3	2.63	0.011	1616.5	1.81	0.341
35	2393.3	1449.1	0.61	0.025	283.8	0.12	0.001
36	1249.8	3160.7	2.53	0.025	973.6	0.78	0.63
37	2051.4	2331	1.14	0.75	213.6	0.1	0.049
38	16.7	63	3.78	0.001	1177.7	70.67	0.009
39	197.5	1141.5	5.78	0.001	816.3	4.13	0.002
40	640	1882.2	2.94	0.019	2791.7	4.36	0.025
41	5450.5	4478.6	0.82	0.123	559.2	0.1	0.001
42	455.3	1105.6	2.43	0.035	219.1	0.48	0.195
43	1093.2	644.6	0.59	0.242	104	0.1	0.022
44	3370.9	1996.8	0.59	0.089	822.2	0.24	0.011
45	1268.4	811.7	0.64	0.209	363.2	0.29	0.002
46	270.6	4050.4	14.97	0	100.7	0.37	0.251
47	14.6	1165	79.77	0.001	627.8	42.99	0.065
48	80	267.8	3.35	0.303	1178.8	14.74	0.002
49	4355.9	1935.6	0.44	0.006	2304.7	0.53	0
50	207.7	1495.3	7.2	0.003	516.2	2.48	0.059
51	1497.4	1573	1.05	0.83	185.9	0.12	0.005
52	1477.9	1527	1.03	0.832	237.6	0.16	0.003
53	626.8	2649.7	4.23	0.001	3780.5	6.03	0
54	2305.4	1033.8	0.45	0.004	417	0.18	0
55	2554.7	1140.5	0.45	0.046	128.6	0.05	0.006
56	245.9	1416	5.76	0.001	2186	8.89	0.017
57	2258.3	1088.5	0.48	0.008	709.1	0.31	0.002
58	1943.6	1441.5	0.74	0.14	197	0.1	0
59	1070.7	485	0.45	0.012	675.2	0.63	0.139
60	1151	1172.7	1.02	0.932	332.6	0.29	0.015
61	43.4	419.5	9.67	0.001	1088.2	25.1	0.002
62	92.6	1092.4	11.8	0	434.3	4.69	0.406
63	1677.3	704.4	0.42	0.046	209.1	0.12	0.013
64	106.8	1034.9	9.69	0	966.2	9.05	0.003
65	68.9	620.9	9.01	0.141	2608.5	37.87	0.015
66	4029.9	4081.4	1.01	0.936	1195.2	0.3	0.004
67	36.1	1117.1	30.93	0	909.5	25.18	0.006
68	5975.6	3327.6	0.56	0.025	2870.2	0.48	0.003
69	1092	528.6	0.48	0.055	240.8	0.22	0.018
70	1408.3	1192.8	0.85	0.466	299.9	0.21	0.015
71	83.7	1732.3	20.7	0.001	4498.1	53.75	0.003
72	174.9	2157.3	12.33	0.001	1831.4	10.47	0.006
73	52.3	680.6	13.02	0.002	1338.7	25.61	0.007
74	831.6	2414.5	2.9	0.007	3718.3	4.47	0.002
75	559.7	1168.4	2.09	0.004	217.3	0.39	0.037
76	1321.8	8378.4	6.34	0	11693.6	8.85	0
77	1448.8	1206.2	0.83	0.455	75.1	0.05	0.008
78	1220.6	282.2	0.23	0.09	27.2	0.02	0.047
79	6.7	59.7	8.9	0.01	4722.5	704.02	0.001
80	79.6	2920.3	36.68	0	3392.2	42.61	0.001
81	98.8	2078.7	21.04	0	3875.5	39.24	0.007
82	331.7	749.3	2.26	0.002	1507.3	4.54	0
83	114.5	147.5	1.29	0.581	3721.1	32.48	0.011
84	542	1431.5	2.64	0.009	558.9	1.03	0.95
85	138.5	1004.4	7.25	0.019	805.4	5.82	0.003
86	1820.8	985.9	0.54	0.072	482.7	0.27	0.022
87	1196.5	1106.9	0.93	0.586	557.1	0.47	0.008
88	3884.5	3052.5	0.79	0.093	1711.2	0.44	0.005
89	2637.5	1987.1	0.75	0.18	678.9	0.26	0.005
90	25.9	663.7	25.67	0.004	1086.4	42.01	0.004
91	993.4	3743.8	3.77	0.004	1712.4	1.72	0.12
92	538.2	1832	3.4	0.001	3001.4	5.58	0.002
93	2428.8	1705.1	0.7	0.064	499.8	0.21	0.002
94	2185.4	1297.4	0.59	0.108	486.9	0.22	0.009
95	1709.8	1819.6	1.06	0.789	437.1	0.26	0.028
96	693.6	910.3	1.31	0.005	1396.6	2.01	0.021
97	2548.5	2277.7	0.89	0.718	420.3	0.16	0
98	315.2	1065.9	3.38	0.002	1194.2	3.79	0.011
99	342.4	1376	4.02	0.005	1407.4	4.11	0.031
100	377.3	3411	9.04	0	4278	11.34	0.004
101	2055.9	1007.7	0.49	0.002	346.3	0.17	0
102	300	1097.7	3.66	0.008	87.9	0.29	0.143
103	2227.1	619.2	0.28	0.016	226.9	0.1	0.007
104	2797.8	4648	1.66	0.005	6780.6	2.42	0.007
105	5045	3691.6	0.73	0.116	2451.8	0.49	0.047
106	2406	1039.6	0.43	0.002	2265.3	0.94	0.497
107	5387	3852.7	0.72	0.053	1524.3	0.28	0.002
108	1322.7	7601.9	5.75	0	12265.7	9.27	0
109	771.3	2167.7	2.81	0	3401.1	4.41	0.027
110	2495.2	4265.1	1.71	0	5904.5	2.37	0.004
111	2254.5	959.9	0.43	0.071	501.4	0.22	0.032
112	212.4	5920.3	27.87	0	6971.7	32.82	0
113	1223.4	821	0.67	0.393	106.8	0.09	0.041
114	607.1	1096.9	1.81	0.023	1286	2.12	0.014
115	41.4	1119	27.01	0.002	656.2	15.84	0.032
116	302.8	2485.9	8.21	0	1982.1	6.55	0.126
117	7458	7616.6	1.02	0.897	2790.4	0.37	0.018
118	1904.2	939.5	0.49	0.009	345.4	0.18	0
119	3659.8	453.1	0.12	0.003	982.5	0.27	0.008
120	81.4	1018	12.51	0.002	1490.4	18.31	0
121	76	1016.7	13.38	0.006	239.9	3.16	0.089
122	1916.5	1531.9	0.8	0.347	352.7	0.18	0.006
123	1894.7	1072	0.57	0.106	600.5	0.32	0.029
124	2115.9	523.2	0.25	0.026	316.8	0.15	0.012
125	394.7	1203.7	3.05	0.002	924.1	2.34	0.016
126	1151.3	1641.7	1.43	0.184	3019.2	2.62	0.044
127	2522.4	3065.3	1.22	0.225	363.6	0.14	0.005
128	3707.2	1724.8	0.47	0.001	615.7	0.17	0
129	1466.6	904.5	0.62	0.182	52.3	0.04	0.008
130	2653.6	1368.3	0.52	0.027	1257.9	0.47	0.02
131	921	3879.7	4.21	0.002	3463.7	3.76	0.002
132	36	513.7	14.26	0.142	2096.1	58.18	0.001
133	1753.4	1393.9	0.8	0.77	762.2	0.43	0.029
134	93.1	513.8	5.52	0.101	1423.9	15.3	0.005
135	3677.6	3350.3	0.91	0.609	1043.7	0.28	0.001
136	2994.7	2674.7	0.89	0.448	1196.4	0.4	0.005
137	1356.1	1003.4	0.74	0.378	95.3	0.07	0.013
138	3007.6	1416.5	0.47	0.032	1011.3	0.34	0.016
139	3004.5	2913.6	0.97	0.892	1038.4	0.35	0.031
140	6332.9	3762.9	0.59	0.023	2077.6	0.33	0.008
141	171.7	767.8	4.47	0.01	1061.3	6.18	0.001
142	4019.6	1592.2	0.4	0.023	1903.2	0.47	0.037
143	206	3505.6	17.02	0	4091.6	19.87	0.004
144	324.6	1526	4.7	0	3611.7	11.13	0.001
145	4475.5	8504.1	1.9	0.007	12484.5	2.79	0.005
146	1313.7	616.9	0.47	0.019	392.1	0.3	0.009
147	5998.9	6510.2	1.09	0.655	992.2	0.17	0.008
148	4459.1	3813.3	0.86	0.237	1113.4	0.25	0.002
149	1454.6	4594.6	3.16	0.001	5442.5	3.74	0.001
150	506.8	4043	7.98	0	5477.1	10.81	0.007
151	1054.3	3780.7	3.59	0.002	3994	3.79	0.03
152	1264.5	911.7	0.72	0.26	250.6	0.2	0.02
153	4585.2	3622.6	0.79	0.05	432.8	0.09	0
154	10128	5273.3	0.52	0.043	4405.7	0.43	0.024
155	15965.1	15859.4	0.99	0.947	7216.2	0.45	0.007
156	1266.4	12145.3	9.59	0.002	40194.8	31.74	0
157	1627.7	177.6	0.11	0.031	78.1	0.05	0.024
158	4221.7	12135.9	2.87	0	20549.5	4.87	0
159	5520.6	4016.7	0.73	0.19	1422.4	0.26	0.008
160	1211.2	1425.8	1.18	0.608	100.6	0.08	0.036
161	4734.4	2607.5	0.55	0.059	1435.4	0.3	0.015
162	677.6	1401.1	2.07	0.312	3068.3	4.53	0.007
163	565	2742.6	4.85	0.001	460.1	0.81	0.634
164	372	1002.7	2.7	0.439	8000.7	21.51	0.001
165	4657.9	2358.6	0.51	0.029	1586.9	0.34	0.01
166	8573.2	3648.9	0.43	0.014	4443.4	0.52	0.02
167	3365.4	2780.5	0.83	0.527	1238.3	0.37	0.005
168	832.1	2026.7	2.44	0.023	614.3	0.74	0.04
169	2432	1845.4	0.76	0.209	1141.7	0.47	0.028
170	1004.8	2177.1	2.17	0.014	1601.9	1.59	0.034
171	3714.1	3128.4	0.84	0.209	902.8	0.24	0.002
172	1802.1	5569.1	3.09	0.017	488.7	0.27	0.087
173	6666.5	3544.5	0.53	0.032	1242.2	0.19	0.006
174	895.2	2276.2	2.54	0.01	670.8	0.75	0.414
175	5743.6	3677	0.64	0.034	2209.4	0.38	0.002
176	5244.2	4252.1	0.81	0.327	2045.4	0.39	0.04
177	3088.4	892.9	0.29	0.001	191.6	0.06	0
178	6892	4686.1	0.68	0.005	2481.4	0.36	0.003
179	31.9	1912.4	59.86	0	8792.1	275.2	0
180	1254.4	1035	0.83	0.607	468.3	0.37	0.017
181	1202.8	3336.3	2.77	0.002	3387.4	2.82	0.106
182	891	3117.7	3.5	0.01	6566.4	7.37	0
183	6299.1	4363.8	0.69	0.005	2697.1	0.43	0.001
184	554.4	2152.8	3.88	0	4109.6	7.41	0.002
185	6956.5	1777.4	0.26	0.028	2212.9	0.32	0.062
186	3850.6	707.9	0.18	0.045	531.8	0.14	0.038
187	109.4	1784.3	16.31	0.003	1119.5	10.23	0.002
188	5801.5	1606	0.28	0.043	1761.9	0.3	0.051
189	92.7	2157.2	23.26	0	3039.8	32.78	0
190	2976.1	3101.9	1.04	0.898	419.1	0.14	0.044
191	1693.1	1335.2	0.79	0.543	322.1	0.19	0.02
192	9586.2	11591.7	1.21	0.328	2824.2	0.29	0.02
193	1324.4	4345.5	3.28	0.026	6134.6	4.63	0.071
194	7760.7	3983.8	0.51	0.038	2117.6	0.27	0.001
195	3083.6	1517.2	0.49	0.009	714.4	0.23	0.003
196	1624.3	4709.4	2.9	0	9912.4	6.1	0
197	1609.6	1481.9	0.92	0.656	284.3	0.18	0.007
198	2056.3	3946.1	1.92	0.005	820.5	0.4	0.009
199	910.3	4873.6	5.35	0	4304.3	4.73	0.048
200	1049.6	257.6	0.25	0.005	174.3	0.17	0.004
201	4424.1	1123	0.25	0.029	437.9	0.1	0.014
202	568.7	4185.5	7.36	0	57	0.1	0.014
203	1059.3	4729	4.46	0.001	7282.4	6.87	0.003
204	1297.3	819.2	0.63	0.049	210.6	0.16	0.004
205	6	2019.3	336.62	0	166.2	27.71	0.092
206	250.1	2051.9	8.2	0	1782.9	7.13	0.029
207	1612.2	1574.7	0.98	0.926	164.4	0.1	0.012
208	101.9	677.5	6.65	0.014	11814.3	115.97	0
209	4465.2	2226.1	0.5	0	1551.4	0.35	0
210	56.5	1090.2	19.28	0.005	1672.4	29.58	0.044
211	2688.1	996.7	0.37	0.014	986.1	0.37	0.017
212	2756.7	2016.3	0.73	0.068	1211.4	0.44	0.006
213	3317.2	1632.8	0.49	0.008	1180.5	0.36	0.003
214	35.3	2198.7	62.34	0	1029.8	29.19	0.04
215	989.4	2605.1	2.63	0.02	266	0.27	0.174
216	2548	5449.3	2.14	0.009	4979.2	1.95	0.054
217	279	3191.7	11.44	0.001	8785.3	31.49	0
218	330.4	73.1	0.22	0.018	3353.1	10.15	0.011
219	1270.7	1363.1	1.07	0.735	189.6	0.15	0.003
220	2608.9	7348.1	2.82	0.021	639.5	0.25	0.149
221	2764.2	2359.7	0.85	0.405	681.5	0.25	0.009
222	1188.2	1961.2	1.65	0.101	145.6	0.12	0.021
223	3618.6	2673.5	0.74	0.06	1508.3	0.42	0.003
224	787.8	5431.7	6.89	0	10078.1	12.79	0.002
225	116	921.9	7.95	0	1327	11.44	0.003
226	1766	1537.2	0.87	0.682	210.2	0.12	0.034
227	1796.9	1130.2	0.63	0.121	181.1	0.1	0.003
228	169.5	391.3	2.31	0.179	16331.5	96.33	0
229	1213.7	373.9	0.31	0.038	155.4	0.13	0.009
230	256.8	1747.1	6.8	0	792.8	3.09	0.027
231	1446.5	3919.5	2.71	0.016	470.8	0.33	0.2
232	1254.5	4165	3.32	0	577.5	0.46	0.015
