# Supplementary material for: Metabolic pathway and cell adaptation mechanisms revealed through genomic, proteomic and transcription analysis of a Sphingomonas haloaromaticamans strain degrading ortho-phenylphenol
Source: Sci Rep. 2017 Jul 25;7:6449. doi: 10.1038/s41598-017-06727-6 (PMC5527002; doi:10.1038/s41598-017-06727-6)
Supplement: Supplementary file 3 — Supplementary Table S2 [file 41598_2017_6727_MOESM3_ESM.xls]

## Sheet: MALDI-TOF
Supplemetary Table S2a: Sequence data of 98 proteins of Sphingomonas haloaromaticamans strain P3 identified in the proteomic analysis via MALDI-TOF
Spot no	Protein name	Accession No	Score	Coverage	MW [kDa]	calc. pI	Sequences
1	Peptidase	M4S0G4_9SPHN	110	50	47997	6.1	DAALKDDIAWSITEGLTTEVGQR
							LAGTEAEAR
							LNALGFSNPR
							IEPFQMPVWVR
							IEPFQMPVWVR Oxidation (M)
							GEESAEIVSPFPQK
							IVFVDHAMGATQDGSSYGAFGVTR
							IVFVDHAMGATQDGSSYGAFGVTR Oxidation (M)
							GAAAIIIR
							SIGTDFHR
							ESGNVMAEVPGRDPK
							ESGNVMAEVPGRDPK Oxidation (M)
							VMDAGTPLR
							VVWFGAEEVGLLGGTAYR
							HAVLAESDFGADR
							FQTYVNQAAMPVVAR
							FQTYVNQAAMPVVAR Oxidation (M)
							LAQALEPIGVAK
							GGSDIAPLAATGVPVISLSQDGSR
							YFDLHHTPDDTLDKIDR
3	4-hydroxy-2-oxovalerate aldolase	ShP3_04580	90	34	37330	5.3	LYIQDVTLR
							DGMHAIR
							DGMHAIR Oxidation (M)
							HQYGLDHVQAIAR
							IATHCTEADVSK
							IATHCTEADVSKQHIEAAR
							QHIEAAR
							VLKPETQR
							VDASLAGMGAGAGNAPLEVFIAAADR
							VDASLAGMGAGAGNAPLEVFIAAADR Oxidation (M)
							VDRETLTLGYAGVYSSFLR
							ETLTLGYAGVYSSFLR
							MVGGQEDMIVDIALDMVK
							MVGGQEDMIVDIALDMVK Oxidation (M)
9	Transketolase	M4S9T5_9SPHN	178	46	69587	5.5	QLANAVR
							FDPQAPK
							HLNATFGDDLVDHR
							LIVLWDDNR
							ITIDGSVDLSSSENVLGR
							YDASGWHTIACDGHDPADVAR
							AIDAAIADPRPSLIACR
							TVIGYGAPNK
							QGTSATHGSPLGGDEVAAAR
							AALGWDSAPFEIPADIAAAWAEAGAR
							AEWEKR
							LPVNAAAAEHIQALLANPQK
							YIYYGIR
							ADGPSLLALSR
							QNLPQVR
							KAVIVASGSEVEIALGVAER
							AVIVASGSEVEIALGVAER
							LEAAGIGADVVSMPCWSR
							LEAAGIGADVVSMPCWSR Oxidation (M)
							FDAQTPEYR
							AEILPADVLK
							ISIEAGTTIGWER
							YVGLDGLR
							FGIDGFGASAPAPALYEYFGLTPDAIAPK
11	Benzoate dioxygenase large subunit	ShP3_04555	115	42	50938	5.6	NRIETAVVDDADTGQFR
							IETAVVDDADTGQFR
							TPVVITR
							DGALNAFINACSHR
							AKDESSGAYPASFNQDGSHDLAR
							DESSGAYPASFNQDGSHDLAR
							GFLFGSVNPDVGPLDK
							FIVEQSR
							NLALYPNVFLMDQFSTQIR Oxidation (M)
							QYEDFFNVSGMGTPDDLEEFR
							TCQASYAGAGELWNDLSR
							WINGPDENAR
							EMGMNPLLSSER
							SEDEGLFVR
							ALLDGLAQSDQR
							ALLDGLAQSDQRAEEMA
							ALLDGLAQSDQRAEEMA Oxidation (M)
12	NADH-quinone oxidoreductase subunit D	ShP3_02125	65	33	46504	5.6	ADPHVGLLHRGTEK
							TYLQALPYFDR
							LLGLEVPER
							VLFAELTR
							EDCLGFFER
							MHAAWFRPGGVHQDVPLK Oxidation (M)
							LLTDIGDWLDTR
							LLEDAISLVADNR
							QRNVDIAVVSK
							GSGIPWDIR
							QSARIMK
							QSARIMK Oxidation (M)
							QCLQQMPEGPIASLDR
13	Ribose-phosphate pyrophosphokinase	M4SG86_9SPHN	62	41	33261	5.3	LLAGNSNLPLAR
							ITAVIPYFGYAR
							LVANLLTTAGANR
							NLMVVSPDVGGVVR
							NLMVVSPDVGGVVR Oxidation (M)
							LENAPLAIVDKR
							AGESEVMNIIGDVTGR
							AGESEVMNIIGDVTGR Oxidation (M)
							EAGAEDVVAYVTHGVLSGGAVAR
							VEGSQLR
							ELVITDSIGAPEAVAAAEK
14	UTP-glucose-1-phosphate uridylyltransferase	M4S5P8_9SPHN	102	63	31456	5.3	KAVFPVAGLGTR
							AVFPVAGLGTR
							EMLPVVDKPLIQYAVDEAR
							EMLPVVDKPLIQYAVDEAR Oxidation (M)
							AAGIEQIIFVTGR
							AKHDILATLDCTR
							LAPGNVAYIR
							QQEPLGLGHAVWCAR
							GGNVIAVLEVPEEHTNR
							YGIVRPGAQDGVVTEVAGLVEKPK
							YILQPDVFGILSTGQR
							GAGNEIQLTDAMAELIGR
							GAGNEIQLTDAMAELIGR Oxidation (M)
							QPFHALTFTGDR
							AGYIQANIALALER
16	ATP synthase subunit alpha-1	ShP3_03205	55	17	54731	5.5	VVDGLGNPIDGKGPIEYSER
							GPIEYSER
							ALDALVPVGR
							TAVAIDTFINQR
							EAYPGDVFYLHSR
							VAGSIKLELAQYR
							LELAQYR
							FEAALLADLR
							DLGDDLKAK
18	4-hydroxy-2-oxovalerate aldolase	ShP3_04580	99	35	37330	5.3	LYIQDVTLR
							DGMHAIR
							DGMHAIR Oxidation (M)
							DGMHAIRHQYGLDHVQAIAR
							HQYGLDHVQAIAR
							IATHCTEADVSK
							IATHCTEADVSKQHIEAAR
							QHIEAAR
							VLKPETQR
							VDASLAGMGAGAGNAPLEVFIAAADR
							VDASLAGMGAGAGNAPLEVFIAAADR Oxidation (M)
							VDRETLTLGYAGVYSSFLR
							ETLTLGYAGVYSSFLR
							KMVGGQEDMIVDIALDMVK
							KMVGGQEDMIVDIALDMVK Oxidation (M)
							MVGGQEDMIVDIALDMVK
							MVGGQEDMIVDIALDMVK Oxidation (M)
21	NAD(P) transhydrogenase subunit alpha	M4RXC0_9SPHN	111	51	38691	5.4	AGVRIAVLGETAAGEPR
							IAVLGETAAGEPR
							FAGLGATLAVEAGAGAGAAIADADYAAAGATIGDR
							VDAYAAAGIEALAMEFMPR Oxidation (M)
							VDAYAAAGIEALAMEFMPR 2 Oxidation (M)
							VDAYAAAGIEALAMEFMPRITR
							AQSMDILSSQSNLAGYK
							AQSMDILSSQSNLAGYK Oxidation (M)
							AFPMMMTAAGTVSAAR
							AFPMMMTAAGTVSAAR Oxidation (M)
							AFIMGVGVAGLQAIATAR
							AFIMGVGVAGLQAIATAR Oxidation (M)
							RLGAQVSATDVR
							LGAQVSATDVR
							AQADLVSSHLAK
							QDIVITTALIPGRPAPR
							LASDASALFAR
							GGPVLPDEDEITQAIR
23	Tail length tape measure protein	C8U4N3_ECO10	77	24	115781	6.2	TLQNGGRQAAAAAR
							TGTAFSDNAALFAR
							TGTAFSDNAALFARSAASMR
							TGTAFSDNAALFARSAASMR Oxidation (M)
							SAASMREYGYSADDVLK
							DLKAMADDGQLTADK
							AQQAVAAARGTEMQIAAEAR Oxidation (M)
							366 - 383 1961.97 1960.97 1960.96 0.00 1
							LAATQER
							NIAARSAAQNALNSTTAVGSR
							SAAQNALNSTTAVGSR
							QYALTIDEIAHKTPSMSLPEASDNEGR Oxidation (M)
							QQAAEQNKVYQSMLVMNGQHTEFNR Oxidation (M)
							QQSALTKTER
							NAALIDQQKIR
							ELQQIRDSFR
							QARAQNAQYLSER
							VEWRSWASSVLQEISK
							VLMNAAIVNGIK Oxidation (M)
							GAGLMGEAGPEAIMPLTR Oxidation (M)
							GAGLMGEAGPEAIMPLTR 2 Oxidation (M)
							VQAVMLSMR Oxidation (M)
							VQAVMLSMRR Oxidation (M)
33	Hypothetical protein	ShP3_00854	50	72	8266	12.5	MPTPPGRR Oxidation (M)
							PTPPGRR
							VGGLSDALGR
							ADIAAEFLR
							AEHAQMRQR
							IADGAVAKNAAEAAFAR
34	Catechol 1,2-dioxygenase	ShP3_04556	101	47	32672	4.9	MQESFVDSAPIR
							MQESFVDSAPIR Oxidation (M)
							AAGLDGDGGDAR
							DLLEATAR
							DAEAGLAGGTPR
							GPDGEPVR
							EQTPFNNR
							IKLGDDGR
							GYSVPPGGATDVLMK
							QLTTQINFGDDPFAHDDFAFGTR
							AGLLPVPMR
							AGLLPVPMR Oxidation (M)
							QGDSASITFDFEMQR
							QGDSASITFDFEMQR Oxidation (M)
							AVDQEDEKFSTR
37	Succinyl-CoA:3-ketoacid coenzyme A transferase	ShP3_01130	43	17	26253	4.9	MPDKIYPSPR
							PDKIYPSPR
							MISSYVGENK
							AWRADPAGNLMFR
							ADPAGNLMFR Oxidation (M)
							ADPAGNLMFRK Oxidation (M)
							IVLSTINEK
38	Pesticin receptor precursor	ShP3_04571	403	66	85012	5.7	LSDVPLSITAATGEQLR
							SRGVTSTFDLER
							GVTSTFDLER
							VVPGFTAQQSAYGPPVFTIR
							FGGSATYGR
							FNQFDVDGYVSGPLAEGVK
							HEDRGDWQYSQTR
							GDWQYSQTR
							RNFTTGR
							LLLDVEPSDKLK
							LQFNLNGWIDK
							SDSQAAQYIAYAPTNPVGFPEEK
							AFFATAVR
							VADWDPGVDFR
							HDDRFYQGSLR
							FYQGSLR
							ADLELSPSVTLTSITAYTDFR
							GRNPNDSDGVAFNDLFFLIK
							NPNDSDGVAFNDLFFLIK
							SDISSFSQELR
							WMVGGNYQR
							WMVGGNYQR Oxidation (M)
							DTADEDQLGTVSGSNSGIATPAFVNR
							YRNFDIR
							NFDIRNDQK
							IKTAAVFASVDYEIAPK
							TAAVFASVDYEIAPK
							TAAVFASVDYEIAPKVTLQGSVR
							VTLQGSVR
							GGCVTSDANFLPVTNVPGTLNEDNLSWR
							AGLSWKPNSDLLLYANATK
							AGSFAGVPSASVTQYIPVTQESVLAYEAGFK
							RVTLEGAAFYYDYQDK
							VTLEGAAFYYDYQDK
							QILGFINTGFPLGTLPK
							SRVAGFELSTTIRPVAGLSLR
							VAGFELSTTIRPVAGLSLR
							VAGFELSTTIRPVAGLSLRGAASYINSK
							GAASYINSK
							NYQTPDSGGTLVDLK
							NYQTPDSGGTLVDLKGEGFPNTPK
							GEGFPNTPK
							SKTVAAFGSDPR
							TVAAFGSDPR
							FAIDSYALLNMR
							FAIDSYALLNMR Oxidation (M)
							SNNDSWR
							YYWNGVSHVIDSFSK
							VAGMPATYGVTVSFR
							VAGMPATYGVTVSFR Oxidation (M)
							VAGMPATYGVTVSFRY
							VAGMPATYGVTVSFRY Oxidation (M)
40	Aconitate hydratase-3	M4S257_9SPHN	219	39	96454	5	TAVGQDTLNTR
							TVHYYSIPK
							VLLENLLR
							EIQYRPAR
							VLMQDFTGVPCVVDLAAMR
							VLMQDFTGVPCVVDLAAMR Oxidation (M)
							AFEDNVELEYQR
							FVEFYGPGVSALSLADR
							ATIANMAPEYGATCGFFPIDGK
							TLDYMR
							LTGRDEEQIALTEAYAK
							DEEQIALTEAYAK
							VVLTQVDEVFNNDLETVYK
							VVLTQVDEVFNNDLETVYKK
							RVPVEGR
							TSLAPGSQVVTDYLK
							DIWPTNDEIR
							AVMDGAIDRDMFQSR
							AVMDGAIDRDMFQSR Oxidation (M)
							AVMDGAIDRDMFQSR 2 Oxidation (M)
							DMFQSR
							YAHVFR
							DARPLAIFADSITTDHISPAGSIK
							YLLEHQVSK
							ADFNSYGAR
							GTFANIR
							IKNEMIPGIEGGMTK
							ADGTPLVVVAGK
							GTTLLGVR
							AVIAESFER
							SNLVGMGVLPLQFADGVDR
							SNLVGMGVLPLQFADGVDR Oxidation (M)
							LTRADGTTETFETR
							ADGTTETFETR
							IDTVNELDYFLNGGILPYVLR
48	ATP synthase subunit beta-1	M4S2J7_9SPHN	120	48	51897	4.8	LVLEVAQHLGENTVR
							TIAMDTTDGLTR
							GQEVVDTGSQIR
							ILNVIGEPIDER
							VIDLLAPYAK
							IGLFGGAGVGK
							TVLIQELINNIAK
							GHGGTSVFAGVGER
							EGNDLYHEFLDAGVIAK
							VALVFGQMNEPPGAR
							VALVFGQMNEPPGAR Oxidation (M)
							VALSGLTIAEYFR
							DVEGQDVLFFVDNIFR
							FTQAGSEVSALLGR
							IPSAVGYQPTLATDMGQLQER
							IPSAVGYQPTLATDMGQLQER Oxidation (M)
							AISELGIYPAVDPLDSTSR
							VLTAAVVGQEHYETAR
							FVQIEDTVK
49	Enolase	M4S3H9_9SPHN	76	36	45119	4.5	TAIIDVHAR
							GNPTVEVDVTLEDGSFGR
							AAVPSGASTGAHEAVEK
							AAVPSGASTGAHEAVEKR
							CGSEIFHTLK
							RSPAEMADYLADLCAR
							SPAEMADYLADLCAR
							SPAEMADYLADLCAR Oxidation (M)
							VQLVGDDLFVTNPER
							VNQIGTLSETLEAVSTAQR
							AGYTAVMSHR
							AGYTAVMSHR Oxidation (M)
							SGETEDATIADLAVATNCGQIK
							YNQLLR
							IEEELGFVSR
57	Carboxyl-terminal proteaseGN=G432_	M4S0W9_9SPHN	70	25	49391	5.7	DYQNLR
							IIAPTEDTPAYK
							LIYGGTLDEAVDQMR
							LTIVRPGR
							DKPFDVTLTR
							AVGGQPLGYVVDLR
							RGLVMGER
							GLVMGER
							GSVQTLLPLTEDTALR
							YFTPSGR
							SVQEGGIQPDIR
							FQLTATQLEK
64	Chaperone protein DnaK -1	M4S172_9SPHN	207	55	67803	4.7	VIGIDLGTTNSCVAVMDGGKPK Oxidation (M)
							VIENAEGAR
							TTPSIVAFAK
							QAVTNPDNTIFAVK
							RFDDPVTK
							DTELVPYHIVR
							ETAEAYLGETVTQAVITVPAYFNDAQR
							DAGQIAGLEVLR
							IINEPTAAALAYGLDK
							IINEPTAAALAYGLDKNDGK
							STNGDTFLGGEDFDAK
							IVEFLADEFK
							IVEFLADEFKK
							DRLALQR
							AKIELSSAQTTEVNLPFITADATGPK
							IELSSAQTTEVNLPFITADATGPK
							LVADLINR
							TLEPCR
							TLEPCRK
							ADAIDEVVLVGGMTR
							ADAIDEVVLVGGMTR Oxidation (M)
							KSQVYSTADDNQQAVTIR
							SQVYSTADDNQQAVTIR
							LLGQFDLVGIPPAPR
							IQASGGLSDADIDQMVK
							IQASGGLSDADIDQMVK Oxidation (M)
							NNAESLIHTTER
							QLEEHGDKVDAALK
							TAVEGGDPAQMTEK
							LGQAIYEK
							EQAAAASPSADAGEAK
							ADDVVDAEFSEVDDNNKA
65	Nucleoside diphosphate kinase	M4S046_9SPHN	132	46	15331	5.2	TFSIIKPDATR
							RNLTGAITAK
							NLTGAITAK
							LEEAGLR
							RIQMTK
							RIQMTK Oxidation (M)
							EQAEGFYGVHK
							NREVMGATNPANAEPGTIR Oxidation (M)
							EVMGATNPANAEPGTIR
							EVMGATNPANAEPGTIR Oxidation (M)
							EVMGATNPANAEPGTIRK
							EVMGATNPANAEPGTIRK Oxidation (M)
71	Elongation factor Tu-1	M4S4E3_9SPHN	197	65	42947	5.1	VLAETGGATFVDYANIDK
							VLAETGGATFVDYANIDKAPEER
							GITISTAHVEYETADR
							NMITGAAQMDGAILVVSATDGPMPQTR
							NMITGAAQMDGAILVVSATDGPMPQTR Oxidation (M)
							NMITGAAQMDGAILVVSATDGPMPQTR 2 Oxidation (M)
							EHILLAR
							YDFDGDNIPIIAGSAVAALEGK
							LMQAVDSWIPQPERPLDK
							LMQAVDSWIPQPERPLDK Oxidation (M)
							SFLMPIEDVFSISGR
							SFLMPIEDVFSISGR Oxidation (M)
							VGEEVEIVGIK
							VGEEVEIVGIKDTR
							TVVTGVEMFR
							TVVTGVEMFR Oxidation (M)
							TVVTGVEMFRK
							TVVTGVEMFRK Oxidation (M)
							KLLDQGQAGDNIGALIR
							LLDQGQAGDNIGALIR
							GVGRDEVER
							GQVLAKPGTITPHTEFK
							AEVYVLSKDEGGR
							TTDVTGEVQLPEGTEMVMPGDNVSIGVK
							TTDVTGEVQLPEGTEMVMPGDNVSIGVK Oxidation (M)
							LIAPIAMDQGLR
							LIAPIAMDQGLR Oxidation (M)
							TVGAGVVGTIVK
73	Chaperone protein DnaK -3	DNAK_ZYMMO	77	22	68508	4.7	VIENAEGAR
							FDDPVTKR
							DTELVPYHIVR
							DAGKIAGLEVLR
							IINEPTAAALAYGLDKNDGK
							AEGIDLTKDR
							IELSSAQTTEVNLPFITADATGPK
							KSQVYSTAEDNQNAVTIR
							SQVYSTAEDNQNAVTIR
							LLGQFDLVGIPPAPR
							IQASGGLSEGDIDKMVK
74	DNA polymerase III subunit beta	M4S2S0_9SPHN	203	64	40119	5	SLSHVQSVVER
							NTIPILSNVLIEAAADGGLK
							KLPEGSQVELSAADGK
							SNFNLPTLPR
							DDFPVIAEGELPTR
							DDFPVIAEGELPTRFELPAATLR
							FELPAATLR
							FAISTEETR
							YYLNGIFLHVSDEAQPVLK
							AAATDGHR
							VTVARPDGAAGMPDVIIPR
							VTVARPDGAAGMPDVIIPR Oxidation (M)
							CVGELRK
							KLLDELDGTVEVSLSPTK
							LLDELDGTVEVSLSPTK
							FGLGSAILTSK
							LIDGTFPDYTR
							SFMQGVDR
							SFMQGVDR Oxidation (M)
							ITLSVTSPENGTAAEEVPGEYVADSFDIGFNAR
							ENDTAPALYVLMPMR
							ENDTAPALYVLMPMR Oxidation (M)
							ENDTAPALYVLMPMRV
							ENDTAPALYVLMPMRV Oxidation (M)
							ENDTAPALYVLMPMRV 2 Oxidation (M)
76	Catechol 1,2-dioxygenase	ShP3_04556	167	58	32672	4.9	MQESFVDSAPIR
							MQESFVDSAPIR Oxidation (M)
							MQESFVDSAPIRNLLDR
							MQESFVDSAPIRNLLDR Oxidation (M)
							QESFVDSAPIR
							NLLDRAAGLDGDGGDAR
							AAGLDGDGGDAR
							AAGLDGDGGDARLK
							AIMRDLLEATAR
							DLLEATAR
							HDVTESEFWGAVK
							DAEAGLAGGTPR
							GPDGEPVR
							EQTPFNNR
							EQTPFNNRR
							IKLGDDGR
							LGDDGRYAFR
							GYSVPPGGATDVLMK
							GYSVPPGGATDVLMK Oxidation (M)
							GYSVPPGGATDVLMKAVGR
							QLTTQINFGDDPFAHDDFAFGTR
							AGLLPVPMR
							AGLLPVPMR Oxidation (M)
							QGDSASITFDFEMQR
							QGDSASITFDFEMQR Oxidation (M)
							AVDQEDEKFSTR
79	2-hydroxy-6-oxo-6-(2'-aminophenyl)hexa-2,4-dienoic acid hydrolase	ShP3_04587	108	68	29865	5.9	TGDYNTNFIEAGK
							TGDYNTNFIEAGKGEPLILIHGGGAGADAR
							GEPLILIHGGGAGADAR
							GSLPLFAESGFR
							VIAYDMVGFGDSDAPDPANFTYDQDAR
							VIAYDMVGFGDSDAPDPANFTYDQDAR Oxidation (M)
							ITQLIAFLDALGLER
							ANIVGNSMGGATALGVAMR
							ANIVGNSMGGATALGVAMR Oxidation (M)
							ANIVGNSMGGATALGVAMR 2 Oxidation (M)
							VIEALTHSDYSPPPEFVAYR
							HALSVRPNVQAAYK
							AAGGLFYPEEDVAR
							VKVETLVVNGK
							DDKVVPMSEGYR
							DDKVVPMSEGYR Oxidation (M)
							VVPMSEGYR
							VVPMSEGYR Oxidation (M)
							FLELLENSTGCFLPR
81	Aspartate Aminotransferase	M4S264_9SPHN	178	63	42954	5.7	TFTSAALGR
							IQPSATLAMTSR
							IQPSATLAMTSR Oxidation (M)
							GIDVIGLSAGEPDFDTPDFVK
							AAAIEAIQQGK
							TKYTNVDGTAELK
							YTNVDGTAELK
							DNGLVYEPAQISVNVGGK
							VTPEQLDAAITPR
							WVLLNSPSNPSGAAYSEAELK
							ALAEVLR
							TLTVNGCSK
							AYSMTGWR
							AYSMTGWR Oxidation (M)
							LQSQSTSNPCSIAQAAATAALNGDQGFLK
							ARAFQVR
							RDLVVGR
							LNAIDGIHCPVPEGAFYVYPDVSGLIGR
							VAAVHGGAFGLSPAFR
							VSYATSESILTTACDR
							IAEACAALK
83	Putative cytoplasmic protein	M4S6V0_9SPHN	65	47	23948	5.7	LTGRDPVR
							AGELTLAEIEK
							AGELTLAEIEKGQADPNYR
							GQADPNYR
							LVMLKGPEQVR
							LVMLKGPEQVR Oxidation (M)
							NHPEVSDGQISK
							TTIAAIRDR
							DRTHWNIANIVPK
							DPVTLGLCSQR
							AAGIETPVDSR
							LEGDREALIDELR
							EALIDELR
85	Isocitrate dehydrogenase [NADP]	ShP3_03072	137	45	46039	5.4	TPVVELDGDEMTR
							IIWQWIR
							RDETADQITIDSAR
							DETADQITIDSAR
							AIQKYGVGVK
							CATITPDEARVEEFGLK
							NILGGVVFR
							NILGGVVFREPIVIK
							LVPGWTDPIVVGR
							HAFGDQYR
							ASMNYALGR
							ASMNYALGRGWPLYLSTK
							GWPLYLSTK
							SIVYEHR
							LIDDMVASALK
							TIEAEAAHGTVTR
							GKFDGTPDVTR
							FAETLER
							VCIETVEK
							VNLEAEMANWK Oxidation (M)
91	2-isopropylmalate synthase	M4SKV7_9SPHN	87	38	55183	5.2	MTTNDTILIFDTTLR
							TTNDTILIFDTTLR
							SPEEVLEAIQR
							TVSHASGLCPDVEWSAEDATR
							SEPDFLAR
							AIETAIAAGAR
							TINLPDTVGYATPETYGAMFR
							QVESTINGIGER
							TNIVSTEITR
							HSGRAAFR
							IQVKEVEIHCGTGPAR
							EVEIHCGTGPAR
							AILTLEIDGEEK
							YEVHAVTGGTDAQAEVSVLLSEDGR
							GAHHDTLVASAR
							AYVNALNK
							GRAPVDVAAG
96	Aspartate-semialdehyde dehydrogenase-3	M4RW25_9SPHN	197	69	37496	5.2	VVVVGATGNVGR
							EMLNILAER
							EMLNILAER Oxidation (M)
							EFPIKEIAAVASSR
							AAAAGCVVIDNSSLYR
							MDPDVPLIVPEVNPDAIDGYK
							MDPDVPLIVPEVNPDAIDGYK Oxidation (M)
							NIIANPNCSTAQMVVALKPLHDAAK
							RVVVSTYQSVSGAGK
							VVVSTYQSVSGAGK
							AGMDELFEQSR
							AGMDELFEQSR Oxidation (M)
							NIFVGDPAEPK
							IKVTATCVR
							VTATCVR
							VPVFVGHSESINIELEDELSAEDAQK
							EAPGVMLVDKR
							EAPGVMLVDKR Oxidation (M)
							EDGGYVTPVECVGDFATFVSR
							VREDPTVENGLALWCVSDNLR
							EDPTVENGLALWCVSDNLR
							GAALNAVQIAELLGR
97	Chromosome partitioning protein ParB	YUBM_ECO57	82	26	72353	5	YGVAAGGRR
							RLAALNMLAER
							RLAALNMLAER Oxidation (M)
							LAALNMLAER
							RDMHPAEQIAGFR
							DMHPAEQIAGFR
							AMAQEGK Oxidation (M)
							TPAQIGDLLGYSPR
							TPAQIGDLLGYSPRHVQR
							SLPEPEAVLTEAEEERLNELMAR
							CMAKVR
							GVQLRSEDDVADNDYR
							TLAVQAALMQQSDK
							SPLDTLESAIGFHMR
							ANFFGHLK
							KPQIIAALNEAGLSGAAR
							KGDAAEHAEHHMK
							GDAAEHAEHHMKDNR
98	Aspartate-semialdehyde dehydrogenase-2	M4RW25_9SPHN	226	66	37496	5.2	VVVVGATGNVGR
							EMLNILAER
							EMLNILAER Oxidation (M)
							EFPIKEIAAVASSR
							EIAAVASSR
							STGDEIEFGETGQK
							STGDEIEFGETGQKLK
							AAAAGCVVIDNSSLYR
							MDPDVPLIVPEVNPDAIDGYK
							MDPDVPLIVPEVNPDAIDGYK Oxidation (M)
							RVVVSTYQSVSGAGK
							VVVSTYQSVSGAGK
							AGMDELFEQSR
							AGMDELFEQSR Oxidation (M)
							NIFVGDPAEPK
							IKVTATCVR
							VTATCVR
							VPVFVGHSESINIELEDELSAEDAQK
							EAPGVMLVDK
							EAPGVMLVDKR
							EAPGVMLVDKR Oxidation (M)
							EDGGYVTPVECVGDFATFVSR
							VREDPTVENGLALWCVSDNLR
							EDPTVENGLALWCVSDNLR
							GAALNAVQIAELLGR
99	ATP-dependent Clp protease ATP-binding subunit	M4S8C4_9SPHN	169	48	46408	5.3	STLYCSFCGK
							SQHEVR
							KDGGVPSPQEICK
							DGGVPSPQEICK
							VLDDYVIGQSQAK
							VLSVAVHNHYK
							VLSVAVHNHYKR
							SNILLVGPTGCGK
							TLLAQTLAK
							LLQASDYNVER
							GIVYIDEIDK
							GIVYIDEIDKISR
							KADNPSITR
							DVSGEGVQQALLK
							LMEGTTASVPPQGGR
							LMEGTTASVPPQGGR Oxidation (M)
							SIGFGAYVAAPEER
							RTGEVLR
							FGLIPEFVGR
							LPVIATLEDLDEPALVK
							LFEMEDVK
							LFEMEDVKLGFTDEALSAIAR
							LGFTDEALSAIAR
100	Phosphoenolpyruvate carboxykinase [ATP]	M4S061_9SPHN	352	84	57984	5.3	SSPIPAHDLAAQGIK
							VDAALHWNLPTAPLVEEAVR
							VDAALHWNLPTAPLVEEAVRR
							RGEGVLAK
							TGKHTGR
							SANDKFIVR
							DAETENTVWWGK
							GMTPEHFAALK
							GMTPEHFAALKEDFLK
							ETLFVQDLYGGSQPEYR
							VINELAWHNLFIK
							TLLVRPGAEELPGFVPEYTIIDLPSFR
							ADPERHGVR
							SETVIAVNLTEK
							LILIGGTAYAGEMK
							LILIGGTAYAGEMK Oxidation (M)
							KSVFGILNYK
							SVFGILNYK
							LPVEGVMPMHCSANIGPK
							LPVEGVMPMHCSANIGPK Oxidation (M)
							GDTAVFFGLSGTGK
							GDTAVFFGLSGTGKTTLSADASR
							TTLSADASR
							TLIGDDEHGWSDTAVFNFEGGCYAK
							LSPEAEPEIYATTK
							LSPEAEPEIYATTKR
							RFGTVLENVVIDMDTR
							RFGTVLENVVIDMDTR Oxidation (M)
							FGTVLENVVIDMDTR
							FGTVLENVVIDMDTR Oxidation (M)
							EIDLDDDSLAENSR
							GSYPIDFIPNASEK
							NIIFLTADAYGVLPPIAK
							LTPDQAMYHFLSGYTAR
							LTPDQAMYHFLSGYTAR Oxidation (M)
							VAGTEIGVTEPTATFSTCFGAPFMPR
							VAGTEIGVTEPTATFSTCFGAPFMPR Oxidation (M)
							HPSVYGNLLK
							GGVDCWLVNTGWTGGSYGVGHR
							GGVDCWLVNTGWTGGSYGVGHRMPIK Oxidation (M)
							ETWADKAAYDATAR
							AAYDATAR
							KLVDQFIENFSQFADHVDEGVR
							LVDQFIENFSQFADHVDEGVR
							LVDQFIENFSQFADHVDEGVRQAAPK
101	Exodeoxyribonuclease III	ShP3_03389	50	37	28485	5.2	TSDETFPEADIR
							AAGYGAIWHGQK
							GFNGVAILAR
							GLPDDPDPSHSR
							LAWMEQLR
							AILAQGWTDAIR
							AIQPTGQVYTFWDYQAGAWPR
							LADAGVDKEYR
102	TonB-dependent receptor-2	M4S0F1_9SPHN	169	49	70807	5.2	APIAIDR
							AQDIGVTELLWR
							TPGVTVSR
							NGGYGTVTSVR
							IRGAEAEQTVVVIDGVK
							GAEAEQTVVVIDGVK
							LNDPSSTSGGYNFANLLVGDAQR
							DLEASFDVEAGSR
							TGPLAWR
							IGGNVFTTDGISAIR
							ADQGGGERDGYSNR
							AELEIADGVSADVR
							GRTEIDGFAGDTAEYGINR
							TEIDGFAGDTAEYGINR
							EFVGYAGLNVALLDGR
							FAFGYTDTDR
							FAFGYTDTDRDNYDPTR
							QRQQTFDAAGR
							QQTFDAAGR
							TVSPAASLAIPVPDPVR
							APTLYQLYSEYGNTTLSPER
							FGYYLNIAR
							LLVDGNYSWIDAENR
							NAANGSISYQWPFGLTTGAAVR
							NAANGSISYQWPFGLTTGAAVRWAGK
							LDDYTLVDLR
							AEYDLGGGVR
							IENLFDEDYQTVYR
103	Serine-tRNA ligase	M4S9N2_9SPHN	87	38	46743	4.9	ENPATFDAGLAR
							GVEPHAAEIIALDEKR
							ALATELQGMQTR
							DEAAFGTGQLPK
							FREDLFQTTDGR
							WLISTAEISLTNLVR
							EQIVDEAALPLR
							YTALTPCFR
							KTYDLEVWLPGQGR
							TYDLEVWLPGQGR
							TYDLEVWLPGQGRYR
							YREISSVSNCGDFQAR
							EISSVSNCGDFQAR
							YRPGGDAKGTR
							TLVAILENYQEADGSVR
							TLVAILENYQEADGSVRIPEK
104	Elongation factor Tu	ShP3_04006	53	38	42947	5.1	TKPHCNIGTIGHVDHGK
							VLAETGGATFVDYANIDKAPEER
							NMITGAAQMDGAILVVSATDGPMPQTR
							LMQAVDSWIPQPERPLDK
							LMQAVDSWIPQPERPLDK Oxidation (M)
							SFLMPIEDVFSISGR
							SFLMPIEDVFSISGR Oxidation (M)
							VGEEVEIVGIKDTR
							TVVTGVEMFR
							TVVTGVEMFRK
							KLLDQGQAGDNIGALIR
							LLDQGQAGDNIGALIR
							LIAPIAMDQGLR
							LIAPIAMDQGLR Oxidation (M)
105	Anthranilate synthase component 1	ShP3_02749	41	27	54883	5.1	LIEPGRGDFLLESVEGGAAR
							GDFLLESVEGGAAR
							YTLLGLAPDLVFR
							WLADRDAFDPCAEDTLTAMR
							DAFDPCAEDTLTAMR
							AAVPADLPEVAPQPAVAPER
							DYIAAGDIFQVVLAQR
							FSTPFPLPPFDLYR
							ACEIIAELEPETR
							GAYAGGVGYFSPDGSMDSCIVLR
							GAYAGGVGYFSPDGSMDSCIVLR Oxidation (M)
109	60 kDa chaperonin -2	ShP3_01564	50	34	57827	5	DKFENMGAQMVR
							FENMGAQMVREVASK
							TNDVAGDGTTTATVLAQAIVR
							VVEDLAKR
							SKPVAGSNEVAQVGIISANGDTEVGQK
							GLEFELDVVEGMQFDR Oxidation (M)
							GYLSPYFITNPEK
							KAMLEDIAILTK
							QIEITTSDYDR
							QIEITTSDYDREK
							AAVEEGIVPGGGTALLYATK
							QIAQNAGHDGAVVSGNLLR
							GFNAATDTYENLVAAGVIDPTK
111	Aerobic cobaltochelatase subunit CobS	ShP3_03299	52	31	37231	4.8	MSDLPNIQPDSR Oxidation (M)
							SDLPNIQPDSR
							DLFGIDSDMEVPAFSEADER
							SSHIEQVAAR
							LNWPCIR
							INLDAHISR
							DGQQVTEFR
							LTLLDQNR
							QGFIAGDISTVMSPR
							CDEAERPLVAEYYQR
112	putative succinyl-CoA:3-ketoacid coenzyme A transferase subunit A	ShP3_04552	76	52	26253	4.9	PDKIYPSPR
							DLTVVSNNAGADGFGLWMLLESR
							LFESQYLSGELELELNPQGTLAER
							AGGAGIPAFYTK
							TGVGTVVAEGKPTEMFEGEEYVR
							TGVGTVVAEGKPTEMFEGEEYVRETWLR
							ADPAGNLMFR
							NFNPNMATAGR
							NFNPNMATAGR Oxidation (M)
							IVLSTINEK
114	Adenylate kinase	ShP3_03983	62	48	23210	5.1	MNIILLGPPGAGK
							GMVQLSTGDMLR
							AGTPIGLQAK
							TAAQAESLDGLLAAR
							TLNHVIELEVDEDALVER
							RPDDNEETVR
							TAPILPIYEAR
							VDGMAPIADVEAAIER
							VDGMAPIADVEAAIER Oxidation (M)
115	30S ribosomal protein S1-2	M4SJT8_9SPHN	298	58	61257	5	ATTANPTRDDFAALLNQTLGDEQGFEGR
							DDFAALLNQTLGDEQGFEGR
							GTVTAIENDMAVIDVGLK Oxidation (M)
							GTVTAIENDMAVIDVGLKSEGR
							GTVTAIENDMAVIDVGLKSEGR Oxidation (M)
							EFAPAPGQK
							VGDEVEVYVDR
							VGDEVEVYVDRVENSMGEAMLSR
							VENSMGEAMLSR
							VENSMGEAMLSR Oxidation (M)
							EAAWDKLETEFGQGAR
							LETEFGQGAR
							VDGVIFGR
							DVTPLMDIPQPFQILK
							DVTPLMDIPQPFQILK Oxidation (M)
							GNIVVSRR
							RAVLEETR
							AVLEETR
							AVLEETRAEQR
							TGLIQSLHEGQVIEGVVK
							VGHPSEMINIGDTVR
							VGHPSEMINIGDTVR Oxidation (M)
							QLESDPWEGAAAK
							QLESDPWEGAAAKYPIGAK
							IVSTSQEVDVVILEVDADK
							IVSTSQEVDVVILEVDADKR
							QAISNPWEAFAEK
							HPVGSTVEGEVK
							GETVQAVVLDIDPEKER
							GGVVATGGDKLNK
							DRDEQRPER
							DEQRPER
							FQVGQKFDAMVTGFDR
							FDAMVTGFDR
							FDAMVTGFDR Oxidation (M)
							KPTFSIK
							AMQIAEEK
							QAVAQYGSSDSGASLGDILGAALNK
116	SapC	ShP3_01637	81	46	28200	4.9	DSVPFLAGVHAVPLTVEEFGLAQR
							LAGDAYIPAYVR
							YPFMLAK
							YPFMLAK Oxidation (M)
							GILGFCEQFEQAGQR
							TAAFMQELVDLK
							TAAFMQELVDLK Oxidation (M)
							LLIDGEVSIQPEGAPQPFIYR
							GFQMIAEDK
							GFQMIAEDKLR Oxidation (M)
							ELRGDQAR
							VPAQQPQLQV
120	Elongation factor Tu-2	M4S4E3_9SPHN	74	40	42947	5.1	VLAETGGATFVDYANIDKAPEER
							GITISTAHVEYETADR
							NMITGAAQMDGAILVVSATDGPMPQTR
							EHILLAR
							LMQAVDSWIPQPERPLDK
							SFLMPIEDVFSISGR
							VGEEVEIVGIKDTR
							TVVTGVEMFRK
							KLLDQGQAGDNIGALIR
							LLDQGQAGDNIGALIR
							LIAPIAMDQGLR
121	Benzoate dioxygenase small subunit	ShP3_04554	71	50	19146	4.8	VYRLETER
							SSASTPEPR
							TTHMIANIELMDDR
							TTHMIANIELMDDR Oxidation (M)
							TTHMIANIELMDDR 2 Oxidation (M)
							GDELDVR
							YNWHTLSHR
							MTSQFFGATFCTLR
							MTSQFFGATFCTLR Oxidation (M)
							RVGGELK
							NDYINQVIDVYHV
123	60 kDa chaperonin	M4S7W6_9SPHN	93	34	57827	5	TNDVAGDGTTTATVLAQAIVR
							SVAAGMNPMDLK
							VVEDLAKR
							SKPVAGSNEVAQVGIISANGDTEVGQK
							GYLSPYFITNPEK
							VAAVKAPGFGDR
							QIEITTSDYDR
							QIEITTSDYDREK
							VGGATEVEVKER
							VDDALHATR
							AAVEEGIVPGGGTALLYATK
							ALEGLKGANDDQTR
							KAIQTPLR
							AIQTPLR
							QIAQNAGHDGAVVSGNLLR
126	Elongation factor Tu-3	M4S4E3_9SPHN	157	78	42947	5.1	TKPHCNIGTIGHVDHGK
							VLAETGGATFVDYANIDK
							VLAETGGATFVDYANIDKAPEER
							GITISTAHVEYETADR
							NMITGAAQMDGAILVVSATDGPMPQTR
							EHILLAR
							QVGVPQLVVFLNK
							VDLVDDAEILELVELEIR
							YDFDGDNIPIIAGSAVAALEGK
							LMQAVDSWIPQPERPLDK
							LMQAVDSWIPQPERPLDK Oxidation (M)
							SFLMPIEDVFSISGR
							SFLMPIEDVFSISGR Oxidation (M)
							VGEEVEIVGIKDTR
							TVVTGVEMFR
							TVVTGVEMFRK
							TVVTGVEMFRK Oxidation (M)
							KLLDQGQAGDNIGALIR
							LLDQGQAGDNIGALIR
							GVGRDEVER
							GQVLAKPGTITPHTEFK
							AEVYVLSKDEGGR
							HTPFFANYRPQFYFR
							TTDVTGEVQLPEGTEMVMPGDNVSIGVK
							TTDVTGEVQLPEGTEMVMPGDNVSIGVK Oxidation (M)
							LIAPIAMDQGLR
							LIAPIAMDQGLR Oxidation (M)
130	Methyl-accepting chemotaxis protein	ShP3_00727	53	18	48889	5.1	MQIAQTVVK
							ASAARDVIADSSAR
							GFAVVASEVKK
							ALPGFFGMSLTDR
							ALPGFFGMSLTDR Oxidation (M)
							ALPGFFGMSLTDRNTFGAVQMPER
							NTFGAVQMPERSLPR
							LTEPFWLK
							LTEPFWLKAYR
							HWGILQLAYEDR
132	Peptidyl-prolyl cis-trans isomerase	ShP3_01076	49	36	16740	4.9	IKELTR
							EGFYDGVVFHR
							VIDGFMAQGGDPTGTGMGGSK
							VIDGFMAQGGDPTGTGMGGSK Oxidation (M)
							VIDGFMAQGGDPTGTGMGGSK 2 Oxidation (M)
							AEFSREPHVR
							GEPPRTPGK
133	Flagellin	ShP3_03340	43	25	28348	4.3	VANSSLQTAMER
							INSAKDDAAGLAIASTMTSQIR
							DDAAGLAIASTMTSQIR
							LQSTVNNLTANLTNLSDAR
							SRIEDADFSAETTNLAK
							IEDADFSAETTNLAK
134	Alkyl hydroperoxide reductase	M4SBL6_9SPHN	98	91	20063	4.6	ALTVGDQFPGVTVPVQQGVSALPAGETIDLSK
							VVFFWPK
							DFTFICPTEIIGYGELVK
							DAVLIGASTDTDFVHFAWR
							DAVLIGASTDTDFVHFAWRK
							LANCDFPWIADNK
							LANCDFPWIADNKK
							ELANALGIVDKDAGVALR
							ATFIVDPHNVIQHVTVNGLNQGR
							NPAEAIR
							VLDALQTDELCPCNWHQGEEVLKPAA
135	Hypothetical protein	ShP3_02820	41	53	21858	6.1	ARDLGPQAAEVHK
							EAIWEQADAVLAFWLADTPPDK
							FGALIDAVAACHGAGWRAHPR
							ALTGEAIAKGWDK
							HFLYMPLMHCER Oxidation (M)
							LDDQLRGLPLFDR
							GLPLFDRLGDNTADFAR
138	Conjugal transfer protein	A7DVI7_VIBVL	80	20	215378	6.2	TSRENDMQIHSHALAANMTR Oxidation (M)
							TLDLGFESR
							QWQSTVR
							ATDEMIKTGELIGLSQK
							ALIDSTQGRAHHMR
							THVEPKMLNK Oxidation (M)
							LAIPENQQR
							TKAEGMDNVQR Oxidation (M)
							SQTLGAWIANAFSPEQR
							MSANELLALTDKAK
							TDTQVIATSSVEQR
							TQHLSLESLK
							EQVSPSAIERVLQTQNVNDR
							AVSFALNHLSER
							WTTQAALETEK
							STMLESNVELIQLVK
							AQTLESLLSDIR
							GDIDTAYMTDIIRQQNDTLLNAAQNTIDK
							ERDTITEYIR
							SIGATGEELSTMMPYQK Oxidation (M)
							DIKANVEYR
							SWLSKESHK
							SDRDYLTFGIGK
							DYTTGEKGSLINLMMSHNGMSYK Oxidation (M)
							AYHPAMLTNIHNK
							AYHPAMLTNIHNKQGETK Oxidation (M)
							DNTLDINPR
							NDIQNINIDELR
							DIQFMSDDNLKEDIK
							DIQFMSDDNLKEDIK Oxidation (M)
141	Carboxymethylenebutenolidase	M4S173_9SPHN	74	51	24838	5	GKTITIEALDGSGTFNAYVAEPAGGSPK
							TITIEALDGSGTFNAYVAEPAGGSPK
							AAVVVIQEVFGINAGIR
							EGYLAIAPDLFWR
							LEPGIELDPDTQLQQALDLFPR
							GIEDIEATIR
							VGAVGYCLGGR
							LAYMTAAR
							TSAFFAEHLA
143	30S ribosomal protein S1-1	M4SJT8_9SPHN	198	53	61257	5	ATTANPTRDDFAALLNQTLGDEQGFEGR
							DDFAALLNQTLGDEQGFEGR
							GTVTAIENDMAVIDVGLKSEGR
							GTVTAIENDMAVIDVGLKSEGR Oxidation (M)
							EFAPAPGQK
							VGDEVEVYVDR
							VENSMGEAMLSR
							EAAWDKLETEFGQGAR
							LETEFGQGAR
							VDGVIFGR
							DVTPLMDIPQPFQILK
							DVTPLMDIPQPFQILK Oxidation (M)
							GNIVVSRR
							RAVLEETR
							AVLEETRAEQR
							TGLIQSLHEGQVIEGVVK
							VGHPSEMINIGDTVR
							VGHPSEMINIGDTVR Oxidation (M)
							ISLGMKQLESDPWEGAAAK
							QLESDPWEGAAAK
							IVSTSQEVDVVILEVDADK
							IVSTSQEVDVVILEVDADKR
							QAISNPWEAFAEK
							QAISNPWEAFAEKHPVGSTVEGEVK
							HPVGSTVEGEVK
							GETVQAVVLDIDPEKER
							DEQRPER
							FQVGQKFDAMVTGFDR
							FQVGQKFDAMVTGFDR Oxidation (M)
							FDAMVTGFDR
							FDAMVTGFDR Oxidation (M)
							QAVAQYGSSDSGASLGDILGAALNK
144	6-phosphogluconolactonase	M4S3W2_9SPHN	97	54	24797	4.8	GQALIALPGGK
							TPAPVFAK
							NVTIIPTDDR
							LVAVNDPLSNVAMIAR
							TFLPLGAR
							VMPIVSEAATDHHAAGK Oxidation (M)
							RAVGVLPDPLPPEAPVAR
							AVGVLPDPLPPEAPVAR
							TILITLSGDAK
							AIADGPLSTVPIGR
							VLADAEQPIDIHWSAA
145	Catechol 1,2-dioxygenase	ShP3_04556	111	53	32672	4.9	MQESFVDSAPIR
							MQESFVDSAPIR Oxidation (M)
							AAGLDGDGGDAR
							DLLEATAR
							HDVTESEFWGAVK
							DAEAGLAGGTPR
							GPDGEPVR
							EQTPFNNR
							IKLGDDGR
							MPKGYSVPPGGATDVLMK Oxidation (M)
							GYSVPPGGATDVLMK
							GYSVPPGGATDVLMK Oxidation (M)
							QLTTQINFGDDPFAHDDFAFGTR
							AGLLPVPMR
							AGLLPVPMR Oxidation (M)
							QGDSASITFDFEMQR
							QGDSASITFDFEMQR Oxidation (M)
							AVDQEDEKFSTR
149	Succinyl-CoA ligase [ADP-forming] subunit beta	M4S5F4_9SPHN	151	71	42283	5.1	MNIHEYQAK
							FGVAIPAGHAALTVDEAVAAAGK
							LPGPLYVVK
							AQIHAGGR
							FKELPADAK
							ANAADMLGNTLVTIQTGEAGK
							ANAADMLGNTLVTIQTGEAGK Oxidation (M)
							LYITDGADIAKEYYLSMLVDR
							EYYLSMLVDR
							IAMIVSTEGGMDIEEVAHSTPEK
							TITIDPAEGFQPHHGR
							AVAFALQLK
							VSFDSNALFR
							HPDILALR
							DETEEDPAEVEASKYDLAYIK
							LDGNIGCMVNGAGLAMATMDIIK
							LNGAFPANFLDVGGGASK
							CDIIAEGIVAAAK
							EVNLSVPLVVR
							EVNLSVPLVVRLEGTNVQQGK
							DILANSGLPIVAADDLGDAAK
							DILANSGLPIVAADDLGDAAKK
150	Elongation factor G	EFG_SPHWW	138	41	76426	4.9	YRNIGIMAHIDAGK
							NIGIMAHIDAGK
							NIGIMAHIDAGK Oxidation (M)
							NIGIMAHIDAGKTTTTER
							ILYYTGK
							IGEVHEGTATMDWMEQEQER
							IGEVHEGTATMDWMEQEQER Oxidation (M)
							INIIDTPGHVDFTIEVER
							VPRMCYVNK Oxidation (M)
							MCYVNKLDR
							AIVWLEESLGAK
							IMNDPFVGSLTFAR
							IMNDPFVGSLTFAR Oxidation (M)
							IYSGKLEK
							GTYLNSVK
							IGRMLLMHANSR Oxidation (M)
							MLLMHANSR
							MLLMHANSR Oxidation (M)
							LAAEDPSFR
							GMGELHLEILVDR
							GMGELHLEILVDR Oxidation (M)
							GMGELHLEILVDRMK Oxidation (M)
							VEANVGAPQVAYR
							KQSGGSGQFGEVK
							QSGGSGQFGEVK
							GSGFVFVDEVKGGNIPR
							EYIPSVEK
							YHDVDSSALAFEITGR
							GAMREAAQK
							VEVVTPEDYLGDVIGDMNSR
							VEVVTPEDYLGDVIGDMNSR Oxidation (M)
							RGQIQGTDSR
							GNAQVVEAMVPLANMFGYVNQLR
							GNAQVVEAMVPLANMFGYVNQLR Oxidation (M)
154	FO144469.1 Paal uncultured eukaryote cDNA clone AFC0ABA2YB02	FO144469	60	36	27147	9.8	CESMETVVFQIHYMFLDTNK
							ALQILCWQMFCCLR Oxidation (M)
							ALQILCWQMFCCLRR Oxidation (M)
							RQYLWK
							FHLSLYKHR
							STFFSLLTR
							HDAQYDGVLLR
							HDAQYDGVLLRCSIQ
							SKFFSSEIQV
							FFSSEIQV
155	Benzoyl-CoA reductase subunit A	BCRA_THAAR	68	49	48614	5.8	MECFVGIDLGSTTTKAVVMDDK
							MECFVGIDLGSTTTKAVVMDDK Oxidation (M)
							2 - 15 1527.80 1526.80 1526.73 0.07 0
							GQVLGRGITNSR
							VDEIIDGLTRNFR
							LREEEADK
							FMQIGEEVAR Oxidation (M)
							SEILCHGLGAHLMYPK
							TVLDIGGQDTK
							GIVVNFQMNDRCAAGTGR
							YLGYVADEMNMGLHELGPLAMK 2 Oxidation (M)
							SIRINSTCTVFAGAELR
							EDILAGLHR
							AMSIISRSGGITDQFTFTGGVAK Oxidation (M)
							SGGITDQFTFTGGVAKNEAAVK
							QLVKENYGEVQINIDPDSIYTGALGASEFAR
156	Flagellin domain-containing protein-1	M4SES4_9SPHN	134	72	28957	4.3	ALSVNTNVGAMAALQSLTSTNR
							ALSVNTNVGAMAALQSLTSTNR Oxidation (M)
							SLETTQSR
							ITTGLNVASTK
							YTVAQTLR
							GDLGKLSAVTSSLNNAK
							LSAVTSSLNNAK
							SVTDTAIAGAEQVSDLLNQMK
							SLEASDAGLDQDSR
							SLEASDAGLDQDSRDAIAK
							AQINTIIDGSDFNGTNILK
							LDTFFDSVQDSLSTLGAASR
							KIEGQLSFNSK
							IEGQLSFNSK
							LTDVVTSGIGNLVDADLAK
							LQALQVQQQLGVQALSIANQAPQTILSLFR
158	Elongation factor Tu	M4S4E3_9SPHN	254	88	42947	5.1	TKPHCNIGTIGHVDHGK
							VLAETGGATFVDYANIDK
							VLAETGGATFVDYANIDKAPEER
							ERGITISTAHVEYETADR
							GITISTAHVEYETADR
							NMITGAAQMDGAILVVSATDGPMPQTR
							NMITGAAQMDGAILVVSATDGPMPQTR Oxidation (M)
							EHILLAR
							QVGVPQLVVFLNK
							VDLVDDAEILELVELEIR
							ELLSKYDFDGDNIPIIAGSAVAALEGK
							YDFDGDNIPIIAGSAVAALEGK
							LMQAVDSWIPQPERPLDK
							LMQAVDSWIPQPERPLDK Oxidation (M)
							SFLMPIEDVFSISGR
							SFLMPIEDVFSISGR Oxidation (M)
							GTVVTGRVETGVVK
							VGEEVEIVGIK
							VGEEVEIVGIKDTR
							TVVTGVEMFR Oxidation (M)
							TVVTGVEMFRK
							TVVTGVEMFRK Oxidation (M)
							KLLDQGQAGDNIGALIR
							LLDQGQAGDNIGALIR
							GVGRDEVER
							GQVLAKPGTITPHTEFK
							AEVYVLSK
							AEVYVLSKDEGGR
							HTPFFANYRPQFYFR
							TTDVTGEVQLPEGTEMVMPGDNVSIGVK
							TTDVTGEVQLPEGTEMVMPGDNVSIGVK Oxidation (M)
							LIAPIAMDQGLR
							LIAPIAMDQGLR Oxidation (M)
							FAIREGGR
							TVGAGVVGTIVK
162	Flagellin domain-containing protein-3	M4S3R4_9SPHN	76	37	31279	4.4	ALSVNTNVGAMAALQSLTATNR
							ALSVNTNVGAMAALQSLTATNR Oxidation (M)
							SLETTQSR
							ITTGLNVASTKDDSAK
							DDSAKFTVAQTLR
							FTVAQTLR
							ALEASDAGLDQDSR
							ALEASDAGLDQDSRDAIAK
							VQDSLSTLGAASR
							IEGQLSFNSK
							LTDVVTSGIGNLVDADLAK
168	Carboxymethylenebutenolidase	ShP3_00044	48	36	24838	5	TITIEALDGSGTFNAYVAEPAGGSPK
							EGYLAIAPDLFWR
							GIEDIEATIR
							LAYMTAAR
							KMHEGLDNHPR
							RVDDAAR
							TSAFFAEHLA
170	Aminopeptidase	M4RX46_9SPHN	65	30	51950	5.4	AGLEGAALALAR
							FEGDAGGLAEAVLPEGDGVR
							FEGDAGGLAEAVLPEGDGVRR
							AAAQVAFGALLR
							ALADGIAFTR
							ELVSEPANIIYPESFVAR
							LGMGALLGVAQGSVR
							LGMGALLGVAQGSVR Oxidation (M)
							WDGTGGTREPVAFVGK
							WDMGGAGAVAGVMK
							DAGSISAAQFLQR
							YVEDGVR
							GATGYGVR
							LVADRFEG
173	D-alanyl-D-alanine carboxypeptidase DacD precursor	ShP3_02245	41	42	19314	9.6	MGSGADITQQNR
							RLVMVVAGLTSSNQR
							VSQSVAFMEWGFRAWK Oxidation (M)
							VQDAEVQLGDAR
							VQDAEVQLGDARTIGLVAPR
							DLAVTLPAGVAGNMK Oxidation (M)
174	Peptidase M28 family protein	M4SD38_9SPHN	117	55	58933	5.4	APATPAEDKTVAYIADR
							TDHITWSYQVQPR
							IDVAGSDIVFVGYGINAPER
							GWNDYAGLDVK
							MQSLDGPFGGR
							MQSLDGPFGGR Oxidation (M)
							AMTYYGR
							WTYKYEEAAR
							QGAAAAIIIHDTEPAAYGFNVVVSSNSGGK
							LGFDEPGNHMDQSAAAGWITNDAAR
							LGFDEPGNHMDQSAAAGWITNDAAR Oxidation (M)
							251 - 269 1895.93 1894.92 1894.94 -0.02 0
							GFHAVPFTGMK
							GFHAVPFTGMK Oxidation (M)
							ASLSFDQSIR
							ASLSFDQSIRR
							SKNVVGIIPGK
							TVGGVNMDSLNVIGK
							TNDIVVVGPGKSELEDYLK
							SELEDYLKR
							VLVPEPTPEKGYYYR
							GYYYRSDHFSFAK
							SDHFSFAK
							LGVPMIYFESGEDLVNGGR
							LGVPMIYFESGEDLVNGGR Oxidation (M)
							LAADYITNR
							ELADSDAWPNWYPTAEFR
179	Flagellin domain-containing protein-2	M4S2H0_9SPHN	149	72	31311	4.4	ALSVNTNVGAMAALQSLTSTNR
							ALSVNTNVGAMAALQSLTSTNR Oxidation (M)
							SLETTQSR
							ITTGLNVASTK
							ITTGLNVASTKDDSAK
							YTVAQTLR
							LSAVTSSLNNAK
							SVTDTAIAGAEQVSDLLNQMK
							AKALEASDAGLDQDSR
							ALEASDAGLDQDSR
							ALEASDAGLDQDSRDAIAK
							DLTALKEQVNTIIDGSDFNGTNILK
							EQVNTIIDGSDFNGTNILK
							ATDFGAALDTFFSK
							VQDSLSTLGAASR
							KIEGQLSFNSK
							IEGQLSFNSK
							LTDVVTSGIGNLVDADLAK
							LQALQVQQQLGVQALSIANQAPQTILSLFR
181	TonB-dependent receptor-1	M4S4J1_9SPHN	225	48	105191	4.6	NPNIVATSPVSVIGGEEIALR
							QSNTAEEILR
							DMPGAVASIGSAVNNGNGGASYVDLR
							RNVVLLDGTR
							NVVLLDGTR
							IVPGDVSGR
							IVPGDVSGRVDLNNIPLALVER
							VDLNNIPLALVER
							DFSGVELNISNQLTEEGDGNVFR
							ESINSYNGQPEGSGTAVPAR
							FNMFGQANYEVADGIEVYTR Oxidation (M)
							NTVSTIIAPSGIFNSSMEIPYSNPYLPEAVR
							NTVSTIIAPSGIFNSSMEIPYSNPYLPEAVR Oxidation (M)
							NQFCNANGLSAAACSAAAAATDPTSADFR
							TFTTNVLR
							RATEFGPR
							ATEFGPR
							ISDYVTTIFDYR
							GSITDTINFDVAGAYGESENTQTQR
							GYMLMSR
							STLAQVR
							ALVSGDFGVASPFAEDPIQFAVGGEYR
							YSSYSVDAPTSPSYK
							AGGTWAPIEDVK
							AGGTWAPIEDVKLR
							ADSYVIGAVIQPK
							VVPGFSLTIDYYNIK
							AITTPTVDDIMSACFDDVTASSATSVACQSFGR
							FKATDTSINR
							ECVGYYSINCGLSGSIQPK
							VDVSFLWR
							SYDYFDLATR
							KPPVVGNSIGSTTYNSGNTYPSTYDALGR
							RFAIGGR
182	ATP synthase subunit beta-2	M4S2J7_9SPHN	210	69	51897	4.8	LVLEVAQHLGENTVR
							TIAMDTTDGLTR
							TIAMDTTDGLTR Oxidation (M)
							GQEVVDTGSQIR
							GQEVVDTGSQIRVPVGPK
							ILNVIGEPIDER
							GPVDTDLSAPIHAEAPLFVDQSTETSILVTGIK
							VIDLLAPYAK
							IGLFGGAGVGK
							TVLIQELINNIAK
							GHGGTSVFAGVGER
							TREGNDLYHEFLDAGVIAK
							EGNDLYHEFLDAGVIAK
							DADGNPTPDGSKVALVFGQMNEPPGAR
							VALVFGQMNEPPGAR
							VALVFGQMNEPPGAR Oxidation (M)
							VALSGLTIAEYFR
							DVEGQDVLFFVDNIFR
							FTQAGSEVSALLGR
							IPSAVGYQPTLATDMGQLQER
							IPSAVGYQPTLATDMGQLQER Oxidation (M)
							AISELGIYPAVDPLDSTSR
							VLTAAVVGQEHYETAR
							VLTAAVVGQEHYETARK
							FLSQPFHVAEVFTGIPGK
							FVQIEDTVK
							AVVDGEYDHLPEAAFYMVGGIDEAVAK
							AVVDGEYDHLPEAAFYMVGGIDEAVAK
184	Elongation factor P	M4RZV3_9SPHN	98	67	20860	4.7	MKISGVDIRPGNIIEYEGGIWR
							MKISGVDIRPGNIIEYEGGIWR Oxidation (M)
							ISGVDIRPGNIIEYEGGIWR
							IQHTQPGK
							GGAYMQVEMK
							GGAYMQVEMK Oxidation (M)
							GGAYMQVEMK 2 Oxidation (M)
							NLIDGRK
							FRSAETVER
							SAETVER
							DFQFLFADGDTLTFMDKDNYDQITLPR
							DNYDQITLPR
							GQTASSSYKPAVLDNGVR
							VMVPPHISSGTR
							VMVPPHISSGTR Oxidation (M)
							IVVDVYSQEYVRR
193	10 kDA chaperonin	M4SKE0_9SPHN	121	66	10202	5	MNFRPLHDR
							MNFRPLHDR Oxidation (M)
							RVEAEEK
							VEAEEKTAGGIIIPDTAK
							TAGGIIIPDTAK
							TAGGIIIPDTAKEKPQEGEVVAAGAGAK
							EKPQEGEVVAAGAGAK
							AEDGKVTPLDVK
							VTPLDVK
							WSGTEVR
196	Elongation factor Ts	M4S276_9SPHN	335	89	31571	5	DRTGAGMMDCK
							TGAGMMDCK
							KALAETNGDMEAAVDWLR
							ALAETNGDMEAAVDWLR
							ALAETNGDMEAAVDWLR Oxidation (M)
							QAAEGLVGVTVK
							GAVVEVNSETDFVAK
							GAVVEVNSETDFVAKNDQFQSFVK
							NDQFQSFVK
							TVTELALDTGDSIEALAAATYPGEGTVAEK
							LTSNIATIGEQQALR
							LTSNIATIGEQQALRR
							RAATLTVDQGAIVSYVHNAAAPGLGK
							AATLTVDQGAIVSYVHNAAAPGLGK
							IGVLVALESAAPADK
							IGVLVALESAAPADKLEALGK
							QLAMHIAAAAPLALTADGLDAETIER
							ERAIATEK
							AAESGKPANIVEK
							MVEGAIAK
							ENALVSQAFVIDGK
							ENALVSQAFVIDGKTPVADVVAAAGK
							TPVADVVAAAGK
							EAGSPIVLK
							EAGSPIVLKGYVR
							GYVRFQLGEGIEK
							FQLGEGIEK
							FQLGEGIEKK
							KESDFAAEVAAAAGV
197	Chaperone protein ClpB	ShP3_03710	42	16	93586	5.2	GFLQSAQTVAIRMSHQR
							AEALNAAISALR
							LDPVIGRDEEIR
							DRALMALDMGSLIAGAK Oxidation (M)
							ALMALDMGSLIAGAK 2 Oxidation (M)
							AIDLMDEAASR
							AGELQYGTIPTLEKQLADAAGAAEGAMLR Oxidation (M)
							EKLLAMEETIGK Oxidation (M)
							LGADHMAPIVDIQVARVGK Oxidation (M)
							AGYDPVYGARPLKR
199	Aconitate hydratase-1	M4S257_9SPHN	319	58	96454	5	TAVGQDTLNTR
							TVHYYSIPK
							LGDVSRLPFSMK
							VLLENLLR
							FEDGVTVTAEDIQAIADWQK
							FEDGVTVTAEDIQAIADWQKDR
							EIQYRPAR
							VLMQDFTGVPCVVDLAAMR
							VLMQDFTGVPCVVDLAAMR 2 Oxidation (M)
							VLMQDFTGVPCVVDLAAMRDAMNALGADATK
							INPQVPVHLVIDHSVMVDEFGTPK
							INPQVPVHLVIDHSVMVDEFGTPK Oxidation (M)
							AFEDNVELEYQR
							NGERYEFLK
							LTGALSEGITATDLVLTVTQMLR
							LTGALSEGITATDLVLTVTQMLR Oxidation (M)
							FVEFYGPGVSALSLADR
							ATIANMAPEYGATCGFFPIDGK
							ATIANMAPEYGATCGFFPIDGK Oxidation (M)
							LTGRDEEQIALTEAYAK
							DEEQIALTEAYAK
							VVLTQVDEVFNNDLETVYK
							VVLTQVDEVFNNDLETVYKK
							DHDIGDGDVVIAAITSCTNTSNPSVLVAAGLVAR
							GLKPKPWVK
							TSLAPGSQVVTDYLK
							TSLAPGSQVVTDYLKK
							ANFLASPPLVVAYALK
							GTVTTDFVNTPIGK
							DIWPTNDEIR
							AVMDGAIDR
							AVMDGAIDRDMFQSR
							AVMDGAIDRDMFQSR Oxidation (M)
							DARPLAIFADSITTDHISPAGSIK
							YLLEHQVSK
							ADFNSYGAR
							RGNHEVMMR
							RGNHEVMMR Oxidation (M)
							GNHEVMMR
							IKNEMIPGIEGGMTK
							IKNEMIPGIEGGMTK Oxidation (M)
							YIPSGDVMAIYDAAMK
							YIPSGDVMAIYDAAMK Oxidation (M)
							YKADGTPLVVVAGK
							ADGTPLVVVAGK
							ADGTPLVVVAGKEYGTGSSR
							AVIAESFER
							SNLVGMGVLPLQFADGVDR
							SNLVGMGVLPLQFADGVDR Oxidation (M)
							SNLVGMGVLPLQFADGVDRK
							ADGTTETFETR
							IDTVNELDYFLNGGILPYVLR
203	Superoxide dismutase	M4S1J8_9SPHN	104	51	22769	5.7	AFILPPLPYDK
							GALAPHMSAETFDYHHGK
							GALAPHMSAETFDYHHGK Oxidation (M)
							HHQAYVDKVNGWIDEK
							VNGWIDEK
							GLAGLSLIDVTK
							GLAGLSLIDVTKK
							97 - 114 1847.97 1846.96 1846.97 -0.00 0
							FADTVLK
							FADTVLKNIVNWDFVSQNLDGQGASR
							NIVNWDFVSQNLDGQGASR
							NIVNWDFVSQNLDGQGASRADQQQ
204	Leucine dehydrogenase	ShP3_02285	47	18	36422	5.7	NAMAGLPMGGGKGVILADR Oxidation (M)
							TPEMLAAFGR
							TPEMLAAFGRAVESLGGR Oxidation (M)
							AVESLGGR
							YVTAEDVGITDADMVEVR
							LTLADVDAAR
205	Ubiquinol-cytochrome c reductase iron-sulfur subunit	ShP3_02530	48	35	20337	6.1	ATLEQVQPTDVPEGEGVR
							KQPLFIR
							QPLFIR
							EIAEANAVPVDSLR
							EIAEANAVPVDSLRDPQTLAER
							GEFGGYFCPCHGSHYDTAAR
206	Dihydrolipoyl dehydrogenase	ShP3_02997	79	37	48628	5.7	SDYDFDVLVIGSGPGGYVAAIR
							TACAESR
							ETLGGTCLNVGCIPSK
							ALLHSSHLYEEAHSGALAK
							IDGASLDLDAMHGQR
							IDGASLDLDAMHGQR Oxidation (M)
							GLTGGIEFLFK
							GLTGGIEFLFKK
							NKVEWLK
							AAFTGKDTVEVAGK
							KQGFDIK
							RPNTDGLALDK
							AGLVVNQR
							VGKFPMLANSR
							VGKFPMLANSR Oxidation (M)
							FPMLANSR
							AKTIDDTAGFVK
							TIDDTAGFVK
							EAAMAVQGLPIHI
							EAAMAVQGLPIHI Oxidation (M)
207	1,6-dihydroxycyclohexa-2,4-diene-1-carboxylate dehydrogenase	M4S3W6_9SPHN	64	54	27549	5.5	VMVVTGAAQGIGAEVAIR
							ADLETFDGAATAMAAAVER
							IDILVNNVGGAIR
							SLMPTLWCCR
							AALPAMLEAGR
							AALPAMLEAGRGTIVNVSSNATR
							GGINAVTQSLAMEYADR
							VVATAPGGTQAPPR
							NAEGDTPEEQAWMADVVR
							QVTESAFLKR
208	Cold-shock DNA-binding domain-containing protein	M4S2P1_9SPHN	76	45	26204	5.9	DSFGDESYGGFGGGDR
							DSFGDESYGGFGGGDRFGGGGDR
							FGGGGFGGGGYGGGGDRFGGGGGGGGFR
							FGGGGGGGGFR
							GMPAQVIGEGTGVVK
							ISATDLKIDGEPLPVEDR
							IDGEPLPVEDR
							IDGEPLPVEDRAPR
							FFNAMK
							GFGFIQR
							DDGQPDAFVHISAVER
209	Hypothetical protein	ShP3_04463	44	22	68343	8	CFKDLDQDAVDR
							DLDQDAVDRFVAMLR
							NASRLSLSTAEGYLGTIR
							TFHMQRDK
							DKLDDAPLMAPPR
							DKLDDAPLMAPPR Oxidation (M)
							LHWHIR
							LHWHIRR
							RLTFMLDR Oxidation (M)
							SPLPTMMPVAR 2 Oxidation (M)
							ALEDLLLAPNVAGKAGVMLSER Oxidation (M)
							AGVMLSER Oxidation (M)
							TLSSDVDGYITEILAGTDMR
							ETSACLGGER
210	Putative NADH dehydrogenase/NAD(P)H nitroreductase	M4RZA9_9SPHN	126	51	21516	5.5	AEKLSEEGLDLLFR
							LSEEGLDLLFR
							LSEEGLDLLFRK
							WGPTSANMLPAR
							WGPTSANMLPAR Oxidation (M)
							IVWCVSQESK
							LFPHADAR
							SWFAGNDALIEASAFR
							NSSLQGGYFIMAAR
							NSSLQGGYFIMAAR Oxidation (M)
							SNFISTLGYGDPATIFDR
							SPRPDFK
213	Muconate cycloisomerase	ShP3_04558	77	40	40235	5.5	AQSMVIVR
							SAIDTYIAPILQVCDLSR
							CAVETALLDMAGKR
							LGVPVSELIGGGR
							VRSSLPVAWTLASGNTAR
							SSLPVAWTLASGNTAR
							DIEEGEAMLEQR
							DIEEGEAMLEQR Oxidation (M)
							DIEEGEAMLEQRR
							EVADDVAHVGAICK
							ASVRVDVNQNWSEAQAVR
							VDVNQNWSEAQAVR
							GMAMLHDVGVELVEQPVAR
							GMAMLHDVGVELVEQPVAR Oxidation (M)
							LSGTQAVPLMADEALNGPR
							LSGTQAVPLMADEALNGPR Oxidation (M)
214	2,3-bisphosphoglycerate-dependent phosphoglycerate mutase	M4S137_9SPHN	84	60	25588	5.9	PTLVLIR
							HGQSAWNLENR
							FTGWWDVTLTEQGIAEAK
							GLDFDIAFTSLQTR
							TLNIALEAMGR
							TLNIALEAMGR Oxidation (M)
							HYGGLTGLNK
							SFDVPPPPLEAGSEWDLSGDR
							SFDVPPPPLEAGSEWDLSGDRR
							YAGIAIPNTESLKDTIAR
							VLPYWEQR
							VVISAHGNSLR
							DRYYLSER
							YYLSER
216	50S ribosomal protein L9-1	M4S0C5_9SPHN	176	69	22106	5.2	MSDTLTLSAETR Oxidation (M)
							SDTLTLSAETR
							SDTLTLSAETRDR
							EGRVPAVIYGNK
							VPAVIYGNK
							VPAVIYGNKQEPLSIHLEEK
							QEPLSIHLEEK
							ALHTGHFMNSVVLIDAGGQQIR
							ALHTGHFMNSVVLIDAGGQQIR Oxidation (M)
							ALHTGHFMNSVVLIDAGGQQIRTLPK
							IGEHTTVHVNVPVTFTDEDAAPGIK
							GLDVGASIHISEVALPK
							GAKPAIADR
							GAKPAIADRDFTVATIVAPSALK
							DFTVATIVAPSALK
							DFTVATIVAPSALKSQEGDNETPAEGEGE
							SQEGDNETPAEGEGE
217	Electron transfer flavoprotein subunit alpha/beta like protein	M4S143_9SPHN	158	74	26342	5.7	LLVPVKR
							VIDYNVKPR
							VKMDGTGVDLANVK
							MDGTGVDLANVK
							MSMNPFDEIAVEEAIR
							MSMNPFDEIAVEEAIR Oxidation (M)
							MSMNPFDEIAVEEAIR 2 Oxidation (M)
							EKGVATEIVAVSIGEAK
							GVATEIVAVSIGEAK
							GVATEIVAVSIGEAKAQETLR
							AQETLRTALAMGADR
							TALAMGADR
							TALAMGADR Oxidation (M)
							AILVVAEGEVEPLAVAK
							AIVDEEQPGLVILGK
							EVDGGLETVSLKAPAIVTTDLR
							APAIVTTDLR
							YASLPNIMK
							SKPLAQK
							SKPLAQKTPADYGVDTSPR
							TPADYGVDTSPR
							TLNVSEPPKR
							TAGVKVADVDELVAK
221	Succinyl-CoA ligase [ADP-forming] subunit alpha	M4S218_9SPHN	85	45	30253	5.6	VITQGMTGNTGSFHTEQALAYGTQMVAGVTPGK
							RALQGSK
							SRLIGPNCPGVLTPNECK
							IGIMPGSIFR
							IGIMPGSIFR Oxidation (M)
							QGSVGVVSR
							SIIMIGEIGGSAEEEAAQFLR
							TAPPGRR
							RMGHAGAIVSGGQGGAEDK
							MGHAGAIVSGGQGGAEDKIAAMEAAGIR
							IAAMEAAGIR
223	PhoH family protein	M4RWT4_9SPHN	64	38	36219	5.4	LFGEYDQNLVAIENR
							LGVYIAAR
							LQIEGEAQAAAR
							EVLTGLYNR
							TDVSQPPAVLIR
							LILSRPAVEAGER
							IASGEIEIAPLAFMR
							MVICGDPR
							QVDLPVPGNSGLADAVAR
							LEGVQGIATVR
							FGAGDVVR
224	Succinyl-CoA ligase [ADP-forming] alpha subunit	M4S218_9SPHN	147	59	30253	5.6	SILVNKNTK
							VITQGMTGNTGSFHTEQALAYGTQMVAGVTPGK
							RALQGSK
							SRLIGPNCPGVLTPNECK
							IGIMPGSIFR
							IGIMPGSIFR Oxidation (M)
							QGSVGVVSR
							SIIMIGEIGGSAEEEAAQFLR
							SIIMIGEIGGSAEEEAAQFLR Oxidation (M)
							SIIMIGEIGGSAEEEAAQFLRDEAK
							KKPMVGFIAGR
							KKPMVGFIAGR Oxidation (M)
							KPMVGFIAGR
							TAPPGRR
							RMGHAGAIVSGGQGGAEDK
							RMGHAGAIVSGGQGGAEDK Oxidation (M)
							MGHAGAIVSGGQGGAEDK
							MGHAGAIVSGGQGGAEDK Oxidation (M)
							MGHAGAIVSGGQGGAEDKIAAMEAAGIR
							MGHAGAIVSGGQGGAEDKIAAMEAAGIR Oxidation (M)
							IAAMEAAGIR
							IAAMEAAGIR Oxidation (M)
							VAASPSELGTTLVEVLKG
225	Fructose-bisphosphate aldolase	M4S9T9_9SPHN	203	47	32639	6	MTFTPTVK Oxidation (M)
							TFTPTVK
							AILDKYESDNPGVK
							LIILPVDQGFEHGPAR
							AEAAAVGIATVIWSYPR
							LPTDHIEQK
							KAYEGFDASTQAK
							AYEGFDASTQAK
							AYEGFDASTQAKR
							SCFNGRR
							RIVVFSGGAAK
							IVVFSGGAAK
							GADAVYQDAR
							DIRDGGGNGSIIGR
							DGGGNGSIIGR
							NTFQRPR
							DEALAMLDKLVR
							IYKNEE
229	Enoyl-CoA hydratase 1	ShP3_01044	50	60	16677	5.5	GTISVADYQAK
							VGETVGSSEWILIDQAMIDR
							VGETVGSSEWILIDQAMIDR Oxidation (M)
							FADATGDHQFIHVDPER
							MGLNYGGNK
							FLTPVPSGSR
							LLEFAEK
							GPGRYQETAELSVEIEGK
230	Ketol-acid reductoisomerase	M4S7W8_9SPHN	153	58	36850	5.7	VYYDRDADIGLIK
							KVAIVGYGSQGHAHAQNLR
							VAIVGYGSQGHAHAQNLR
							DSGVTEVAIALRPGSATAK
							QGAAIAFAHGLNVHFGLIEPR
							ADLDVFMIAPK
							ADLDVFMIAPK Oxidation (M)
							GGGVPCLIAIAQDASGNAHDVALSYASAVGGGR
							SGVIETTFK
							LIVDLMYEGGIANMR
							LIVDLMYEGGIANMR Oxidation (M)
							LIVDLMYEGGIANMR 2 Oxidation (M)
							YSISNTAEYGDITTGPR
							VLADIQQGR
							FVKNFILDNR
							NFILDNR
							KLAAEHPIEK
							LAAEHPIEK
							LAAEHPIEKVGSELR
							AMMPWIGK
232	Glyceraldehyde-3-phosphate dehydrogenase	M4S5G0_9SPHN	95	56	35933	5.5	VAINGFGR
							AILERPDSGLELVAINDLADAK
							DSVHGTWPGSVEVDGNDLIIDGK
							DSVHGTWPGSVEVDGNDLIIDGKR
							DPANLPHAANGVDIAFECTGFFTDR
							NVDLTVVFGVNDDK
							VLNDTIGIER
							GLMTTIHAYTNDQK
							GLMTTIHAYTNDQK Oxidation (M)
							ILDQIHPDLR
							ILDQIHPDLRR
							AAAMSIIPTTTGAAR
							AAAMSIIPTTTGAAR Oxidation (M)
							AVGEVLPELK
							LDGSAVRVPTPDVSLVDLTFTPK
							VPTPDVSLVDLTFTPK
							VVSWYDNEWGFSNR

## Sheet: LC-MS-MS
Supplemetary Table S2b: Sequence data of 65 proteins of Sphingomonas haloaromaticaman strain P3 identified in the proteomic analysis via LC-MS/MS
Spot no	Protein name	Accession No	Score	Coverage	MW [kDa]	calc. pI	Sequences	XCorr	Charge
2	2-hydroxy-6-oxononadienedioate hydrolase	ShP3_04572	45.0692	40.35	30.9263	6.59521	SANALANPAHLSNFLK	2.95976	2
							SSEYDPTGENR	2.6813	2
							mmSTEAQTSQYIDTPR	2.43468	2
							LAGVmPNSSLIVFNR	2.29698	2
							LFmDGLGIEK	2.08828	2
							mMSTEAQTSQYIDTPR	2.02534	2
							FLANVEATR	1.88349	2
							LFMDGLGIEK	1.87862	2
							TTTPSLLIHGR	1.72752	2
							TTTPSLLIHGRDDR	1.56123	2
							TVGVEHSmR	1.34428	2
							ILFATYADPSPENFR	0.9796	2
							TVGVEHSMR	0.849359	2
							DDRTVGVEHSmR	0.475006	3
4	Chorismate synthase	ShP3_01159	6.05601	11.24	37.6821	6.20166	DGQAADIR	2.26145	2
							VAAGAVAR	2.17684	2
							HDPcVGIR	0.903078	2
							ILSGVFEGR	0.664832	2
							AVIPEVR	0.538065	2
							VVGmAGVLDSAR	2.3568	2
7	FAD-dependent monoxygenase	ShP3_04573	158.622	36.01	65.5069	6.01123	KFDEmDNALTAK	3.68231	2
							GASGHGELKASGAIQPSK	3.13606	3
							SKYLVGADGAR	3.09591	2
							TYDcPGIEmNQR	3.0588	2
							FDEmDNALTAK	2.9287	2
							TYDcPGIEMNQR	2.83006	2
							NRLTGEEYSVR	2.71929	2
							FDQDDEGVTSVLR	2.67552	2
							ASGAIQPSK	2.4727	2
							ASGAIQPSKK	2.44302	2
							AVSDKLGVPIK	2.40188	2
							GAEVLLHTEFVK	2.35106	2
							VFcAGDAVHR	2.22739	3
							YLVGADGAR	2.20008	2
							ASGAIQPSKKFDEmDNALTAK	2.16363	3
							KFDEMDNALTAK	2.02416	2
							VPVAEEFVPAAFGAmK	2.02246	2
							FDEMDNALTAK	2.01743	2
							AHITNPR	1.9548	2
							LTGEEYSVR	1.9423	2
							GmATPALLESYSQER	1.92365	2
							ILLGAAAHK	1.84237	2
							QLNLPFKGDmDK	1.78188	2
							LGVPIK	1.7784	2
							GESADLSAR	1.67884	2
							VFcAGDAVHRHPPLK	1.53463	4
							EAVADTYR	1.4821	1
							QLNLPFKGDMDK	1.45168	2
							LVHVLK	1.18181	2
							mVRPWTR	1.17481	2
							LTGEEYSVRSK	1.08501	2
							TVIANR	1.07868	2
							YLVGADGARSAIAK	0.940021	2
							NRLTGEEYSVRSK	0.914435	3
							QLNLPFK	0.814748	1
							tYDcPGIEMnqR	0.313526	2
10	4-hydroxy-2-oxovalerate aldolase	ShP3_04580	34.578	21.9	37.4826	5.89697	IATHcTEADVSKQHIEAAR	3.38143	4
							LYIQDVTLR	2.44732	2
							AILVELGR	2.3463	2
							VAAYDKVLKPETQR	1.99176	2
							HAYELGVR	1.86291	2
							AILVELGRR	1.81612	2
							AAGEHGIDTR	0.913177	2
							VLKPETQR	0.544636	2
							DGmHAIR	0.211221	2
15	FAD-dependent monoxygenase	ShP3_04573	16.0188	16.92	65.5069	6.01123	ILLGAAAHK	2.24796	2
							VFcAGDAVHR	2.07439	2
							YLVGADGAR	2.03481	2
							LGVPIK	1.66289	2
							SKYLVGADGAR	1.51079	2
							AHITNPR	1.49554	2
							GESADLSAR	1.489	2
							EAVADTYR	1.4478	2
							TYDcPGIEmNQR	1.39943	2
							YGWTcR	1.31315	2
							LTGEEYSVR	1.19351	2
							LVHVLK	0.43035	1
							TWGHEPGR	0.373163	2
17	ATP synthase subunit alpha-1	ShP3_03205	28.6662	17.09	54.6165	5.85889	VVDGLGNPIDGK	3.27373	2
							EAYPGDVFYLHSR	2.48091	2
							TGTIVDVPVGK	2.4511	2
							ALDALVPVGR	2.29794	2
							DNGmHAVIVYDDLSK	2.25751	3
							TAVAIDTFINQR	2.07434	2
							APGIIPR	2.01777	2
							DLGDDLK	1.52197	1
26	60 kDa chaperonin-3	ShP3_01564	26.053	17.03	57.8266	5.26221	VGGATEVEVK	2.97928	2
							GVDILADAVK	2.72822	2
							SVAAGmNPMDLK	2.68268	2
							VDDALHATR	2.62778	2
							SVAAGmNPmDLK	2.46192	2
							LENVTVGmLGTAK	2.39916	2
							GANDDQTR	2.10936	2
							DNTTIVDGAGDADAIK	2.05044	2
							LAGGVAVIK	2.03784	2
							NVVIDK	1.93565	1
27	Branched-chain-amino-acid aminotransferase	ShP3_01685	17.9609	19.17	38.8245	5.56689	RFNESAAR	2.96549	2
							FTITPHPSPVAADER	2.63636	3
							AVLLENPGFGR	2.54294	2
							LREELVGIQR	2.0915	2
							VFTDHmVTVK	1.94387	2
							VFTDHMVTVK	1.68674	3
							KSLITLAR	1.665	2
							FNESAAR	1.52541	2
							GTLADTR	1.28016	2
							SLITLAR	1.01165	2
28	3-phosphoshikimate 1-carboxyvinyltransferase	ShP3_01250	13.75	21.83	47.1	5.5	AmGGDIAFTNER	2.48	2
							TVGGEPVADLVVR	2.46	2
							LPVASAQVK	2.17	2
							LGAEIRPAQR	1.65	2
							GLEELR	1.65	2
							VIEPVPTR	1.44	2
							AMGGDIAFTNER	1.28	2
							LGAEIRPAQRD	1.27	3
							EALDMGNSGTSTR	1.13	2
							EALDmGNSGTSTR	0.94	2
							AmGADIAR	0.93	2
							AMGADIAR	0.92	2
							VmAEGLAAIGAR	0.88	2
							AGLYQVLR	0.07	1
29	Phosphoglycerate kinase	ShP3_01806	16.4791	23.98	41.1075	5.38916	FFGGEEKNDPAVVQR	3.20153	3
							SmQAELEALEK	3.03833	2
							AHASTEGLAHVLPAYAGR	2.60995	3
							TLDDLGDIR	2.15952	2
							ALGKPEHPVAAVVGGAK	1.96817	3
							VLVREDLNVPmDGAK	1.26074	3
							FFGGEEK	1.0287	2
							EDLNVPmDGAK	0.749512	2
							ELPGVKALG	0.656786	2
31	Toxic anion resistance protein (TelA)	ShP3_01463	14.6072	50.5	43.7517	5.49072	EIAEAAGQSNR	2.41887	2
							TIEDLDPGR	2.23146	2
							AmELEATDPAK	2.00099	2
							TQTGEIHK	1.95987	2
							ALDAQLEAK	1.9352	2
							LEQmIHVSK	1.85269	2
							TAVTVAQALTNQK	1.46348	2
							AMELEATDPAK	1.40503	2
							QAASSTIPLETLK	1.29587	2
							VDQISNMGR	1.27916	2
							DNAAIDVER	1.26979	2
							REIAEAAGQSNR	1.18195	2
							LAGGKDELLK	1.1383	2
							QAASSTIPLETLKR	1.10224	2
							ASTTTVAALR	1.08132	2
							APEPVKIVAPEK	1.00885	2
							NNVELVK	0.994418	1
							KNNVELVK	0.904684	2
							ETALFYVR	0.884634	2
							AAGLVPLRDEQR	0.824375	2
							AAGLVPLR	0.75657	2
							TQLDAK	0.752285	1
							QTVTTLTDEVEK	0.708207	2
							ITAGGPADPFTPVDR	0.519258	2
							FLDcPVR	0.476069	1
31	Diaminopimelate decarboxylase	ShP3_00114	12.012	21.23	44.3868	5.5415	TADEmALALR	2.25208	2
							LIVANAGALmSR	2.044	2
							AIHAGVDPAK	1.93676	2
							AVAAYAmAR	1.90667	2
							TADEMALALR	1.70046	2
							INPDVDAGTHAK	1.46489	2
							LmFEPGR	1.09295	2
							IGGLIATLR	0.755696	2
							ANPNAGVLATLAR	0.619724	2
							IVFSGVGK	0.516874	1
							LMFEPGR	0.264131	1
32	Catechol 1,2-dioxygenase	ShP3_04556	8.62	8.08	32.7	5.26	DAEAGLAGGTPR	2.21	2
							mQESFVDSAPIR	2.17	2
35	Aspartate-semialdehyde dehydrogenase	ShP3_02309	13.5908	26.98	37.2113	5.51611	STGDEIEFGETGQK	3.24547	2
							AGmDELFEQSR	2.90092	2
							NIFVGDPAEPK	1.91186	2
							AGMDELFEQSR	1.83329	2
							VVVSTYQSVSGAGK	1.63522	2
							EmLNILAER	1.53	2
							EAPGVMLVDK	1.3958	2
							EAPGVmLVDKR	1.07303	2
							VVVVGATGNVGR	1.05604	2
							NIFVGDPAEPKK	0.966098	2
							EAPGVmLVDK	0.899945	2
							IKVTATCVR	0.490015	2
36	60 kDa chaperonin	ShP3_01564	6.20498	8.06	57.8266	5.26221	LAGGVAVIK	2.47091	2
							APGFGDR	2.12804	2
							VTLGPK	0.948749	2
							GVDIIR	0.529233	1
							eGmKSVAAGmNPmDLK	0.509496	2
39	Ribonuclease	ShP3_02138	9.72861	23.69	59.411	5.38916	VLVTTFASNAAR	2.45366	2
							GIVQQNGQVIR	2.13524	2
							LAAAEAATDGPKDEAK	1.76399	2
							EGLDGVIAEAK	1.651	2
							FAAScGVPR	1.40892	2
							LAPDGPELVGHER	0.949124	2
							GKLDEEGLGDK	0.922415	2
							QIPGNEIAIGR	0.917552	2
							QLcVAGR	0.916908	2
							IAFDSHPIK	0.864626	2
							VQTLGQVAR	0.782197	2
							LSEGDTVVFSSK	0.586935	2
42	60 kDa chaperonin	ShP3_01564	8.00758	16.85	57.8266	5.26221	VGGATEVEVK	2.00658	2
							LAGGVAVIK	1.75664	2
							GVDILADAVK	1.72539	2
							EGVITVEEAK	1.50864	2
							GIDLAVAK	1.23508	2
							AIQTPLR	0.964657	2
							APGFGDR	0.953946	2
							sVAAGMNPMDLKR	0.607294	2
							SFGAPR	0.577978	2
							SVAAGmNPmDLK	0.56758	2
							GVDIIR	0.49571	1
							nVVIDK	0.231994	1
43	Malate dehydrogenase	ShP3_03001	23.0941	23.44	33.3945	5.13525	ALDLSQcGPIEGFDAK	3.38782	2
							SGGGEIVGLLK	3.06928	2
							VVGMAGVLDSAR	2.83044	2
							VVGmAGVLDSAR	2.4027	2
							IDAIVQR	1.78192	2
							ERIDAIVQR	1.40644	3
							LLPcAAYVEGK	1.35501	2
							GIDPSLA	1.30799	1
							DDLLGINLK	1.20019	2
45	60 kDa chaperonin	ShP3_01564	5.11521	4.03	57.8266	5.26221	APGFGDR	1.86129	2
							LAGGVAVIK	0.956111	1
							VTLGPK	0.64047	1
47	30S ribosomal protein S1-3	ShP3_01247	18.7962	8.3	61.2425	5.26221	FDAmVTGFDR	3.07098	2
							AmQIAEEK	2.61828	2
							GGVVATGGDKLNK	2.24061	2
							VDGVIFGR	2.20284	2
							RGNIVVSR	2.17199	2
							GGVVATGGDK	2.11445	2
50	Phosphoribosylformylglycinamidine synthase	ShP3_01792	12.4205	16.74	23.3407	5.41455	NAGLNFVcR	1.97114	2
							DLAVAIR	1.74338	2
							YEVGEEIR	1.72371	2
							NAGLnFVcR	1.69651	2
							SAVIVFPGSNcDR	1.00747	2
							nAGLNFVCR	0.224485	2
52	Hypothetical protein	ShP3_04146	3.45133	20.21	29.3069	4.88135	NLDLSLDAPTR	1.7408	2
							ANLLDAQDR	1.71052	2
							YLVPDTAIGPEGR	0.947589	2
							ASEGVPLIIESTR	0.75266	2
							mILICPAcnTR	0.390187	2
54	Rod shape-determining protein MreB	ShP3_00594	4.96099	3.31	38.0053	7.6792	GIVLTGGGALLR	2.79171	2
56	Aconitate hydratase-2	ShP3_00145	38.2533	17.38	95.9676	5.35107	DAMNALGADATK	2.52661	2
							DAmNALGADATK	2.5137	2
							ADGTTETFETR	2.36875	2
							TVHYYSIPK	2.06974	3
							YKADGTPLVVVAGK	2.00885	3
							ADFNSYGAR	1.95104	2
							AVIAESFER	1.94796	2
							ADGTPLVVVAGK	1.89333	2
							AVmDGAIDR	1.82345	2
							AVMDGAIDR	1.76557	2
							GTTLLGVR	1.6631	2
							YLLEHQVSK	1.55314	2
							GTVTTDFVNTPIGK	1.49991	2
							IKNEmIPGIEGGmTK	1.37859	3
							NEmIPGIEGGmTK	1.2923	2
							GTFANIR	1.01066	2
							VLLENLLR	0.96595	2
							LPFSMK	0.830239	1
							TLDYmR	0.773941	2
							TLDYMR	0.639043	2
							aDFNSYGARR	0.438967	2
							gnHEVMMR	0.417239	2
58	Aerobic cobaltochelatase subunit CobS	ShP3_03299	7.30045	20.96	37.117	5.19873	DGQQVTEFR	2.72279	2
							INLDAHISR	2.25313	3
							AATVLDAPDK	1.33638	2
							AATVLDAPDKmVK	1.05002	2
							IDLIGR	0.845279	2
							mSDLPnIqPDSR	0.695421	3
							QGFIAGDISTVmSPR	0.66734	2
							LSFLNK	0.522448	2
59	Elongation factor Tu	ShP3_04006	24.8068	22.98	42.8332	5.42725	TPEIGHDAVLK	2.91498	2
							TVGAGVVGTIVK	2.61799	2
							LIAPIAmDQGLR	2.53062	2
							GQVLAKPGTITPHTEFK	2.51312	3
							GVGRDEVER	2.15177	2
							TVVTGVEmFR	2.13008	2
							AEVYVLSKDEGGR	2.06606	2
							VETGVVK	1.53321	1
60	Dihydrolipoyl dehydrogenase	ShP3_02997	21.182	19.18	48.4004	6.06201	AAFTGKDTVEVAGK	3.36042	3
							RPNTDGLALDK	2.61837	2
							TIDDTAGFVK	2.0824	2
							FPMLANSR	1.80017	2
							AGLVVNQR	1.79762	2
							FPmLANSR	1.70901	2
							DTVEVAGK	1.53075	1
							AAQLGLK	1.32477	2
							TAcAESR	1.17652	2
							KQGFDIK	1.16115	2
							QGFDIK	1.16096	2
							AKTIDDTAGFVK	1.06832	3
							IDGASLDLDAmHGQR	0.884684	2
61	Ferredoxin-NADP reductase	ShP3_03092	11.5767	25.76	29.3231	5.63037	LFDGLNGPR	2.02517	2
							HVSDLAFR	2.01468	2
							IPALIESGR	2.00565	2
							HLDPETDR	1.85747	2
							IQPGDQLFLGR	1.2971	2
							KPTGTLVTDALLPGK	0.736523	2
							EPFHTSGR	0.506126	3
61	Glutaconate CoA-transferase subunit A	ShP3_03177	8.25651	16.07	33.049	5.5542	AADEVYATAEK	2.21882	2
							IVSTAELDmR	2.07209	2
							FNLFER	1.66227	2
							LPFLPTR	1.37169	2
							kPMALARAIARSDLK	0.276235	2
63	Elongation factor Tu	ShP3_04006	41.8714	30.05	42.8332	5.42725	TVGAGVVGTIVK	2.92929	2
							KTVVTGVEmFR	2.75104	3
							TPEIGHDAVLK	2.72695	2
							LIAPIAmDQGLR	2.62477	2
							TVVTGVEmFR	2.47044	2
							AEVYVLSKDEGGR	2.43965	2
							AEVYVLSK	2.05367	2
							TVVTGVEMFR	1.45903	2
							GTVVTGR	1.35741	2
							TSLTAAITK	1.27039	1
							GVGRDEVER	0.944002	2
							LIAPIAMDQGLR	0.823472	2
							VETGVVK	0.815091	2
							TVVTGVEmFRK	0.478481	2
							EHILLAR	0.263046	1
							fERTKPHcNIGTIGHVDHGK	0.206866	2
67	NADP-dependent malic enzyme	ShP3_00285	50.6308	28.38	80.83	5.75732	AIAEDPATAYDYTAK	3.56002	2
							MVDYLYQR	2.74843	2
							DVELmVNQDR	2.61219	2
							IAAAQALAELAR	2.59004	2
							DVELMVNQDR	2.28588	2
							mVDYLYQR	2.26528	2
							DGGYGIPVLVGR	2.07369	2
							LmEIVPVAVAR	2.03105	2
							LMEIVPVAVAR	2.00527	2
							GAVSLLDER	1.99982	2
							IEIVASKPMATQR	1.97886	2
							SGVIYQGR	1.73924	2
							IEIVASKPmATQR	1.71773	3
							AAMDSGVAR	1.62644	2
							ALGVDKPEEFELHNSR	1.38605	3
							SMGVPSDR	1.26264	2
							KPILDLAAYR	1.1879	3
							VSPLVPK	1.15566	2
							AAIQFR	1.04143	2
							VIDPAAGR	1.04086	2
							ARPDAIVATGR	1.00785	3
							NYPFIR	0.99582	2
							gALDVRATTINEEMK	0.912656	4
							tAAVAR	0.82542	2
							SmGVPSDRVImcDR	0.759987	3
							RDVELmVNQDR	0.706445	2
							ATTINEEmK	0.667979	2
							RVIDPAAGR	0.522472	2
							DDVPER	0.418028	2
							TAAVAR	0.207605	1
68	ATP synthase subunit beta	ShP3_03208	6.8702	2.25	51.968	5.07178	IGLFGGAGVGK	2.67498	2
69	Elongation factor Tu	ShP3_04006	3.8937	10.1	42.8332	5.42725	TVGAGVVGTIVK	2.06702	2
							AEVYVLSK	1.82668	2
							TSLTAAITK	1.36258	2
							TPEIGHDAVLK	0.790589	2
72	Chaperone protein DnaK -2	ShP3_02697	16.1785	25.08	67.6888	4.94482	TAVEGGDPAQMTEK	2.60944	2
							NNAESLIHTTER	2.31384	2
							AQALAQVAMK	2.13472	2
							SEIEAAVAEAK	2.12114	2
							QAVTNPDNTIFAVK	1.8782	2
							DAGQIAGLEVLR	1.76533	2
							AQALAQVAmK	1.73858	2
							AEGIDLTKDR	1.6172	2
							LVADLINR	1.59837	2
							DTELVPYHIVR	1.49647	2
							AEGIDLTK	1.4641	2
							RFDDPVTK	1.43851	2
							EAAEAKNNAESLIHTTER	1.29736	3
							TTPSIVAFAK	1.17627	2
							TAVEGGDPAQmTEK	1.14026	2
							FDDPVTK	1.09532	2
							EQAAAASPSADAGEAK	0.807766	2
							VIENAEGAR	0.655107	2
							AQALAqVAmKLGqAIYEK	0.642051	3
75	Hypothetical protein	ShP3_00507	12.8484	41.96	24.3427	6.15088	DPVTLGLcSQR	2.68737	2
							AAGIETPVDSR	2.13492	2
							GQADPNYR	1.92871	2
							NHPEVSDGQISK	1.61542	2
							LIGTTR	1.43448	2
							GPEQVR	1.32151	2
							TTIAAIR	1.11444	2
							LTGRDPVR	0.831056	2
							AGELTLAEIEK	0.708445	2
							ELDAIVAK	0.658567	2
							YTPVSK	0.449422	1
82	Riboflavin biosynthesis protein RibBA	ShP3_00271	3.97	17.54	41.4	6.21	AGHTEAAVDVAR	2.15	3
							DGVSTGISAADR	1.81	2
							ALVNAmSTVVR	1.47	2
							AVGTETLALVK	0.93	2
							TIAVAIDASK	0.85	2
							GPDSDDmNELR	0.3	2
89	Muconate cycloisomerase	ShP3_04558	7.51379	9.69	40.0639	5.85889	DIEEGEAmLEQR	2.82909	2
							EVADDVAHVGAIcK	2.40012	2
							DSAAPVIHAVA	2.28458	2
92	Aspartate-semialdehyde dehydrogenase-1	ShP3_02309	43.2172	33.14	37.2113	5.51611	AGmDELFEQSR	3.31727	2
							AGMDELFEQSR	3.1651	2
							STGDEIEFGETGQK	2.52132	2
							NIFVGDPAEPK	2.38252	2
							VVVVGATGNVGR	2.31536	2
							VVVSTYQSVSGAGK	2.20035	2
							EmLNILAER	2.04328	2
							EAPGVmLVDKR	2.03028	2
							EIAAVASSR	1.91591	2
							MVVETK	1.63093	2
							NIFVGDPAEPKK	1.51012	2
							MVVETKK	1.50551	2
							IKVTATcVR	1.4788	3
							VTATcVR	1.23576	2
							mVVETKK	1.23014	2
							EAPGVmLVDK	1.02316	2
							EAPGVMLVDK	0.967472	2
							EAPGVMLVDKR	0.682657	3
							mVVETK	0.632339	2
							KILDPK	0.261548	1
94	Gamma-glutamyltransferase	ShP3_03036	7.0986	3.15	64.9175	8.32373	IGASDGGFGR	2.49873	2
							VYAAASEMR	2.40074	2
							VYAAASEmR	2.19913	2
95	Phosphoenolpyruvate carboxykinase [ATP]	ShP3_02787	4.75656	15.6	57.7244	5.64307	EIDLDDDSLAENSR	1.78119	2
							RGEGVLAK	1.7618	2
							SANDKFIVR	1.71558	3
							TTLSADASR	1.28239	2
							DGPLVVK	1.21356	1
							AAYDATAR	0.997837	2
							LSPEAEPEIYATTK	0.760129	2
							GSYPIDFIPNASEK	0.74437	2
107	Adenylate kinase	ShP3_03983	7.52422	11.57	22.9818	5.33838	mNIILLGPPGAGK	2.66159	2
							GmVQLSTGDmLR	2.24733	2
108	60 kDa chaperonin-1	ShP3_01564	80.9503	27.29	57.8266	5.26221	LENVTVGmLGTAK	3.59104	2
							SVAAGmNPMDLK	3.18524	2
							VGKEGVITVEEAK	3.15011	3
							VGGATEVEVK	2.94003	2
							SVAAGmNPmDLK	2.85152	2
							SVAAGMNPMDLK	2.72523	2
							FENMGAQmVR	2.6766	2
							LENVTVGMLGTAK	2.64369	2
							VDDALHATR	2.60161	2
							GVDILADAVK	2.54137	2
							DNTTIVDGAGDADAIK	2.53779	2
							ALEGLKGANDDQTR	2.37789	2
							QIEITTSDYDR	2.3374	2
							LAGGVAVIK	2.26348	2
							DKFENMGAQmVR	2.11102	2
							GELISEDLGIK	2.06747	2
							RGIDLAVAK	2.00631	2
113	60 kDa chaperonin	ShP3_01564	5.43506	13	57.8266	5.26221	GVDILADAVK	1.98456	2
							QIEITTSDYDR	1.78848	2
							LAGGVAVIK	1.66201	2
							DRVDDALHATR	1.54218	3
							EGVITVEEAK	1.40245	2
							SVAAGMNPmDLK	1.05924	2
							SVAAGMNPMDLK	0.992435	2
							GIDLAVAK	0.962071	2
118	Malate dehydrogenase	ShP3_03001	22.8523	7.19	33.3945	5.13525	VVGmAGVLDSAR	3.64597	2
							VVGMAGVLDSAR	3.25766	2
							SGGGEIVGLLK	3.14228	2
119	Cell division protein	ShP3_03263	4.28129	3.64	51.4585	4.83057	SADAGIEELQK	2.17933	2
							AIEAAEK	2.10196	2
124	ABC transporter ATP-binding protein	P0CZ42	6.03613	4.3	28.0924	4.83057	YLNEGFSGGEK	2.7243	2
139	Putative oxidoreductase	ShP3_02734	2.12	8.39	28.5	5.01	VAVITGAASGIGR	2.12	2
							VSLLAPGPVK	1.59	2
140	Rod shape-determining protein	ShP3_00594	4.74168	3.31	38.0053	7.6792	GIVLTGGGALLR	2.3363	2
147	Phosphoserine phosphatase	ShP3_01019	2.18421	10.34	30.2957	4.95752	ALSNTLGVADGK	2.18421	2
							DLDAAAIDR	1.42809	2
							VAADIGFDR	1.02335	2
148	Ketol-acid reductoisomerase	ShP3_01015	6.5192	5.31	36.6217	6.1001	VAIVGYGSQGHAHAQNLR	3.75807	2
152	NADPH-ferredoxin reductase	ShP3_04189	6.88064	8.51	45.8076	5.61768	FVVVADmLAAR	2.42446	2
							YEQVSLNPNVR	2.38351	2
							TPPIPGVPYDESAGR	2.07267	2
153	3-succinoylsemialdehyde-pyridine dehydrogenase	ShP3_00578	8.2338	5.73	49.7143	5.5542	RVTLELGGK	2.63297	2
							VTLELGGK	1.751	2
							vIInGAPMEPLAPFGGFK	1.21203	3
157	Isocitrate dehydrogenase [NADP]	P39126	6.80736	4.96	46.3889	5.09717	RPEDTDMVIFR	2.49861	2
							RPEDTDmVIFR	2.16847	2
							cSEFGEELIK	2.14028	2
159	Proline-tRNA ligase	ShP3_02917	6.57303	7.08	48.9357	5.69385	DAYSFDMDEAGAR	2.28299	2
							cTAAADDLYAR	2.19879	2
							HFIPVMK	2.09126	2
161	Thiol:disulfide interchange protein DsbD precursor	ShP3_01538	4.39205	1.31	70.4787	8.41162	VNEKVAIDR	2.25975	2
163	D-3-phosphoglycerate dehydrogenase	ShP3_01776	4.00583	5.52	55.4492	5.51611	SVAGTLFANSEPR	2.0052	2
							AGIGVDNVDIPAASAK	2.00062	2
164	Acetaldehyde dehydrogenase	ShP3_04579	129.322	41.19	33.4301	5.40186	ANIDEFTETTSQAImDVGGATR	4.42159	2
							DTVYcLcEDADQDAIR	4.26441	2
							NVNmVTcGGQATIPIVAAVNR	3.98945	2
							NSELVLAAGKR	3.36074	2
							DTVYcLcEDADQDAIRK	3.21829	2
							VHYGEIVASIASK	3.19855	3
							NSELVLAAGK	3.18808	2
							nSELVLAAGKR	3.06649	2
							VAKVHYGEIVASIASK	3.04234	3
							AIIILNPAEPPLImR	2.81328	2
							GKAIIILNPAEPPLImR	2.70647	3
							LGVATTAEGIDGLIR	2.5776	2
							NVNMVTcGGQATIPIVAAVNR	2.57612	2
							DTVYcLcEDADqDAIR	2.5651	2
							IPEMDGEFTGLK	2.42787	2
							ANIDEFTETTSQAIMDVGGATR	2.31082	2
							IPEmDGEFTGLK	2.21588	2
							AIIILNPAEPPLIMR	2.10959	2
							nSELVLAAGK	2.00355	2
164	Elongation factor Tu	ShP3_04006	66.5512	30.81	42.8332	5.42725	GQVLAKPGTITPHTEFK	3.32098	3
							AEVYVLSKDEGGR	3.13962	2
							LLDQGQAGDNIGALIR	3.06981	2
							VGEEVEIVGIKDTR	3.03075	2
							KTVVTGVEmFR	2.91984	3
							VGEEVEIVGIK	2.89458	2
							TPEIGHDAVLK	2.82663	2
							GITISTAHVEYETADR	2.5391	2
							TVGAGVVGTIVK	2.52038	2
							KTVVTGVEMFR	2.44013	3
							LIAPIAmDQGLR	2.27572	2
							TVVTGVEMFR	2.24044	2
							TVVTGVEmFR	2.13992	2
							LIAPIAMDQGLR	2.11675	2
							AEVYVLSK	2.02828	2
166	Trigger factor	C5D5L5	21.9264	2.57	48.4349	4.64014	VNEGLDAAFKK	3.16347	3
							VNEGLDAAFK	2.74661	2
172	ATP-dependent Clp protease ATP-binding subunit ClpX	ShP3_01731	5.6043	5.45	45.895	5.61768	DVSGEGVQQALLK	2.07204	2
							mTKLSGGDSK	0.43238	2
176	Malate dehydrogenase	ShP3_03001	4.84352	7.19	33.3945	5.13525	SGGGEIVGLLK	2.48672	2
185	Succinyl-CoA ligase	C0R4N4	8.34332	6.01	41.5284	5.21143	INFDDNALYR	3.38628	2
							cDIIASGIVAAAK	2.85769	2
187	Protein YceI	ShP3_01874	9.8939	22.22	21.7723	5.93506	DTVGFEAETK	2.83133	2
							ISVAFER	1.83778	2
							FPTATFK	1.64199	2
							ITGDLTIK	1.28238	2
							ISVAFEREG	1.22961	2
							STNITVDGNDAK	0.831253	2
189	50S ribosomal protein L9-2	ShP3_02491	23.238	21.72	21.5432	4.94482	DLSEALEAEAIK	3.33353	2
							EAAVADSQGIDGK	2.90383	2
							SQIVLDRPIK	2.60713	2
							mEVILLER	2.38149	2
							MEVILLER	2.00527	2
190	3-succinoylsemialdehyde-pyridine dehydrogenase	ShP3_00578	4.29812	1.91	49.7143	5.5542	RVTLELGGK	2.23485	2
Non-identified spots: 5, 6, 8, 19, 20, 22, 24, 25, 30, 41, 44,, 46, 51, 53, 55, 62, 66, 70, 77, 78, 80, 84, 86-88, 90, 93, 106, 110, 117, 122, 125, 127-129, 131, 136, 137,142, 146, 151, 160, 165, 167, 169, 171, 175, 177, 178, 180, 183, 186, 188, 191, 192, 194, 195, 198, 200-202, 211, 212, 215, 218, 219,220, 222, 226, 227,228, 231
